# Supplementary material for: Cobalt in end-of-life products in the EU, where does it end up? - The MaTrace approach
Source: Resour Conserv Recycl. 2020 Jul;158:104842. doi: 10.1016/j.resconrec.2020.104842 (PMC7185230; doi:10.1016/j.resconrec.2020.104842)
Supplement: Supplementary file 2 [file mmc2.xlsx]

## Sheet: Intro
COBALT IN END-OF-LIFE PRODUCTS IN EUROPE, WHERE DOES IT END UP? - THE MATRACE APPROACH
María Fernanda Godoy a, Gian Andrea Blengini b,c, Jo Dewulf a
a Ghent University (Belgium), b Joint Research Centre (Italy), c Politecnico di Torino (Italy)
SUPPLEMENTARY INFORMATION B

## Sheet: Share end uses EU
Information
	Global year on year (YoY) change in Co demand (2017)	Reference	1
	Batteries Portable	0.07
	Batteries Mobility	0.14
	Superalloys	0.02
	Hard facing	0.03
	Hard metals	0.03
	Catalysts	0.05
	Ceramic/pigments/tyres/ paint driers	0.025
	Magnets	0.04
	Others	0.02
	Consumption of Co for Evs batteries manufacturing in the EU (2015)	Reference	2
	Li-ion batteries for Evs (t/y)	510
	Co use and manufacturing EU (2010/2012)	Reference	3, 4
		Production (t/y)	Production (%)	Imported (t/y)	Exported (%)	Exported (t/y)
	Superalloys	8800	0.44	325.307	0.32	2816
	Hard metals	6200	0.31	1004.43	0.09	558
	Pigments	3400	0.17	81.129	0.25	850
	Catalysts	1000	0.05	54.447	0	0
	Other:			9936		0
	Magnets	-	-	-	-	-
	Batteries Portable	0	0	9834.07	0	0
	Batteries Mobility	600	0.03	101.934	0.5	300
	Other	-	-	-	-	-
	Total	20000	1	11401.3	1.16	4524
	Magnet manufacturing EU
	Parameter
	Magnets	SmCo	Alnico		Reference for SmCo	Reference for Alnico
	Global production 2016 (t/y)	4000	6000		5	5
	Sharing Europe (%)	0.1	0.1		6	6
	Co composition (%)	0.565	0.145		7	8
	Europe production (t/y)	400	600
	Export (%)	0.5			12
	Li-ion batteries manufacturing EU
	Parameter	Value	Reference
	Global production 2015 (cell/y)	5600000000	9
	European share (%)	0.02	9
	Co composition (g/cell)	2	10
	Other metallic uses (Other)
	Parameter	Value	Reference
	Export	0.18	11
Calculation
	Magnet manufacturing EU
	Total Co consumption (t/y)	313
	Li-ion batteries manufacturing EU
	European production (cell/y)	112000000
	Total Co consumption (t/y)	224
	YoY change of Co consumption in EVs batteries	0.178866
	Manufacturing in 2010
	Superalloys (t/y)	8800	0.44
	Hard metals (t/y)	6200	0.31
	Pigments (t/y)	3400	0.17
	Catalysts (t/y)	1000	0.05
	Other (t/y), composed by:
	Magnets	313	0.01565
	Batteries Mobility	224	0.0112
	Other	63	0.00315
	Total Co consumption (t/y)	20000
	Manufactured products in EU (2011-2017)
		2011		2012		2013		2014		2015		2016		2017
		Co consumption (t/y)	Co consumption (%)	Co consumption (t/y)	Co consumption (%)	Co consumption (t/y)	Co consumption (%)	Co consumption (t/y)	Co consumption (%)	Co consumption (t/y)	Co consumption (%)	Co consumption (t/y)	Co consumption (%)	Co consumption (t/y)	Co consumption (%)
Li-ion batteries for EVs	Li-ion batteries for EVs (t/y)	264.066	0.0128494	311.298	0.0147373	366.979	0.0168971	432.619	0.0193661	510	0.0221866	601.222	0.0254059	708.76	0.029077
Catalysts	Catalysts (t/y)	1050	0.0510928	1102.5	0.052194	1157.62	0.0533013	1215.51	0.0544118	1276.28	0.0555222	1340.1	0.0566287	1407.1	0.0577265
Dissipative uses	Dissipative uses (t/y)	3485	0.169579	3572.12	0.16911	3661.43	0.168586	3752.96	0.168	3846.79	0.167347	3942.96	0.166618	4041.53	0.165804
Hard metals	Hard metals (t/y)	6386	0.310741	6577.58	0.311393	6774.91	0.311942	6978.15	0.312375	7187.5	0.312679	7403.12	0.312835	7625.22	0.312826
Magnets	Magnets (t/y)	325.52	0.0158397	338.541	0.016027	352.082	0.0162112	366.166	0.0163913	380.812	0.0165665	396.045	0.0167357	411.887	0.0168977
Others	Others (t/y)	64.26	0.00312688	65.5452	0.00310301	66.8561	0.0030783	68.1932	0.00305265	69.5571	0.00302595	70.9482	0.00299807	72.3672	0.00296887
Superalloys	Superalloys (t/y)	8976	0.43677	9155.52	0.433436	9338.63	0.429985	9525.4	0.426402	9715.91	0.422673	9910.23	0.418778	10108.4	0.4147
	Total	20550.8	1	21123.1	1	21718.5	1	22339	1	22986.8	1	23664.6	1	24375.3	1
	Used products in EU (2010-2016)
		2010		2011		2012		2013		2014		2015		2016
		Co consumption (t/y)	Co consumption (%)	Co consumption (t/y)	Co consumption (%)	Co consumption (t/y)	Co consumption (%)	Co consumption (t/y)	Co consumption (%)	Co consumption (t/y)	Co consumption (%)	Co consumption (t/y)	Co consumption (%)	Co consumption (t/y)	Co consumption (%)
Li-ion batteries for portable devices	Li-ion batteries for portable devices (t/y)	9834.07	0.365613	10522.5	0.374902	11259	0.384236	12047.2	0.393604	12890.5	0.402993	13792.8	0.412392	14758.3	0.421787
Li-ion batteries for EVs	Li-ion batteries for EVs (t/y)	213.934	0.00795369	243.885	0.00868933	278.029	0.00948829	316.953	0.0103555	361.326	0.0112961	411.912	0.0123158	469.58	0.0134204
Catalysts	Catalysts (t/y)	1054.45	0.0392025	1107.17	0.0394471	1162.53	0.0396736	1220.65	0.0398812	1281.69	0.0400693	1345.77	0.0402374	1413.06	0.0403848
Dissipative uses	Dissipative uses (t/y)	2631.13	0.0978207	2696.91	0.0960876	2764.33	0.0943382	2833.44	0.092574	2904.27	0.0907961	2976.88	0.0890061	3051.3	0.0872052
Hard metals	Hard metals (t/y)	6646.43	0.247102	6845.82	0.243909	7051.2	0.240636	7262.74	0.237288	7480.62	0.233866	7705.04	0.230374	7936.19	0.226814
Magnets	Magnets (t/y)	156.5	0.00581839	162.76	0.00579894	169.27	0.00577669	176.041	0.00575161	183.083	0.00572371	190.406	0.00569297	198.022	0.00565941
Others	Others (t/y)	51.66	0.00192063	52.6932	0.0018774	53.7471	0.00183423	54.822	0.00179114	55.9184	0.00174817	57.0368	0.00170535	58.1776	0.00166269
Superalloys	Superalloys (t/y)	6309.31	0.234569	6435.49	0.229289	6564.2	0.224016	6695.49	0.218755	6829.4	0.213507	6965.98	0.208277	7105.3	0.203067
	Total	26897.5	1	28067.2	1	29302.3	1	30607.3	1	31986.8	1	33445.8	1	34989.9	1
	References
1	Darton Commodities Limited (2018). Cobalt Market Review. UK, 59 pp.
2	European Commission. 2018. Report on Critical Raw Materials in the Circular Economy. doi:10.2873/167813.
3	RPA (2012). Study on Data Needs for a Full Raw Materials Flow Analysis. Final report. Prepared for DG Enterprise and Industry. 66 pp.
4	BIO by Deloitte (2015). Study on Data for a Raw Material System Analysis: Roadmap and Test of the Fully Operational MSA for Raw Materials. Prepared for the European Commission, DG GROW. 179 pp.
5	Benecki, W. (2017). More Than You Ever Wanted to Know About the Permanent Magnet Industry!
6	Alliance LLC (n.d.). Overview on the Worlds’ Magnet Supply
7	Adams (2019). Samarium Cobalt (SmCo) Magnets. Retrieved from: https://www.adamsmagnetic.com/rare-earth-magnets/samarium-cobalt-smco-magnets. Last view 30/07/2019
8	Allstar Magnetics (2018). Alnico Magnets. Retrieved from: https://allstarmagnetics.com/alnico-magnets/. Last view 30/07/2019
9	Lebedeva, N. et al. (2016). Lithium ion battery value chain and related opportunities for Europe. European Commission. doi:10.2760/6060
10	USGS (2008). SI. Table A–9. Material content assumptions for selected metals and materials in batteries designated for hybrid vehicles, by year.
11	Eurostat (2019). COMEXT data on production and trade of cobalt and related applications.
12	EBRA (2018). Personal communication

## Sheet: Unidentified streams
	Prosum
	2015	Screens					Small IT					Li-ion batteries			I. Temperature exchange equipment						IV. Large equipment					All categories
		Collected	Waste bin	Complementary recy	Gap		Collected	Waste bin	Complementary recy	Gap		Collected	Gap		Collected	Waste bin	Complementary recy	Complementary recy as product	Gap		Collected	Waste bin	Complementary recy	Gap		Collected	Waste bin	Complementary recy	Complementary recy as product	Gap
	AUT	0.61	0.02	0.09	0.28		0.6	0.13	0.12	0.14		0.1	0.9		0.47	0	0.09	0.05	0.38		0.4	0.01	0.04	0.56		0.44	0.07	0.07	0.01	0.42
	BEL	0.71	0.03	0.07	0.19		0.43	0.15	0.09	0.32		0.14	0.86		0.48	0	0.05	0.05	0.42		0.5	0.01	0.03	0.47		0.49	0.07	0.05	0.01	0.38
	BGR	0.31	0.02	0	0.67		0.56	0.28	0	0.16		0.06	0.94		0.9	0	0	0.05	0.05		1.02	0.01	0	0		0.8	0.08	0	0.01	0.1
	CHE	0.69	0.02	0	0.3		0.94	0.09	0	0		0	1		0.67	0	0	0.05	0.27		1.03	0.01	0	0		0.73	0.06	0	0.01	0.2
	CYP	0	0.03	0.01	0.96		0	0.21	0.02	0.77		0	1		0	0	0.01	0.05	0.94		0	0.01	0	0.99		0	0.07	0.01	0.01	0.92
	CZE	0.53	0.04	0.06	0.37		0.67	0.43	0.12	0		0.03	0.97		0.48	0	0.05	0.05	0.41		0.48	0.03	0.03	0.47		0.45	0.12	0.05	0.01	0.38
	DEU	0.61	0.03	0.05	0.31		0.4	0.15	0.07	0.38		0.16	0.84		0.55	0	0.05	0.05	0.35		0.23	0.01	0.02	0.74		0.34	0.06	0.03	0.01	0.56
	DNK	0.66	0.01	0.08	0.25		0.56	0.05	0.12	0.27		0.11	0.89		0.54	0	0.08	0.05	0.33		0.54	0	0.04	0.42		0.51	0.03	0.07	0.01	0.39
	ESP	0.24	0.02	0.04	0.7		0.21	0.13	0.08	0.58		-	-		0.28	0	0.03	0.05	0.63		0.26	0	0.02	0.72		0.21	0.05	0.03	0.01	0.7
	EST	0.52	0.04	0	0.44		0.56	0.34	0	0.1		0.03	0.97		0.22	0	0	0.05	0.73		0.24	0	0	0.76		0.3	0.08	0	0.01	0.61
	FIN	0.86	0.02	0	0.12		0.61	0.16	0	0.23		0.15	0.85		0.55	0	0	0.05	0.4		0.54	0.01	0	0.45		0.54	0.06	0	0.01	0.38
	FRA	0.48	0.02	0.09	0.42		0.41	0.11	0.13	0.34		0.08	0.92		0.61	0	0.08	0.05	0.26		0.53	0	0.03	0.43		0.44	0.05	0.07	0.01	0.44
	GBR	0.33	0.02	0.08	0.57		0.59	0.1	0.12	0.19		0.03	0.97		0.61	0	0.09	0.05	0.24		0.48	0.01	0.04	0.48		0.41	0.06	0.07	0.01	0.46
	GRC	0.24	0.02	0.01	0.72		0.29	0.26	0.02	0.42		0	1		0.35	0	0.01	0.05	0.59		0.29	0.01	0	0.7		0.26	0.07	0.01	0.01	0.65
	HRV	0.73	0.02	0.05	0.2		0.59	0.21	0.12	0.09		0.05	0.95		0.41	0	0.05	0.05	0.49		0.42	0.01	0.02	0.55		0.45	0.07	0.05	0.01	0.42
	HUN	0.34	0.02	0.08	0.56		0.62	0.2	0.2	0		0.09	0.91		0.38	0	0.06	0.05	0.51		0.46	0.01	0.04	0.49		0.39	0.07	0.07	0.01	0.46
	IRL	0.84	0.03	0.13	0		0.46	0.14	0.12	0.29		0	1		0.85	0	0.09	0.05	0.01		0.57	0.01	0.04	0.38		0.53	0.07	0.07	0.01	0.32
	ITA	0.46	0.01	0.65	0.46		0.33	0.12	0.11	0.43		-	-		0.27	0	0.03	0.05	0.64		0.18	0	0.02	0.8		0.21	0.04	0.05	0.01	0.68
	LTU	0.24	0.02	0.07	0.68		0.57	0.22	0.23	0		0.26	0.74		0.38	0	0.06	0.05	0.5		0.58	0.01	0.05	0.37		0.42	0.07	0.08	0.01	0.42
	LUX	0.77	0.03	0.08	0.12		0.31	0.1	0.07	0.52		0.16	0.84		0.58	0	0.06	0.05	0.3		0.5	0.01	0.03	0.46		0.49	0.06	0.05	0.01	0.39
	LVA	0.14	0.03	0.02	0.81		0.26	0.25	0.04	0.44		0.06	0.94		0.26	0	0.02	0.05	0.67		0.24	0.01	0.01	0.75		0.23	0.08	0.02	0.01	0.67
	MLT	0	0.03	0.05	0.92		0	0.26	0.08	0.66		0.08	0.92		0	0	0.03	0.05	0.92		0	0.01	0.02	0.98		0	0.08	0.03	0.01	0.87
	NOR	0.55	0.01	0	0.44		0.7	0.12	0	0.18		0.04	0.96		0.68	0	0	0.05	0.27		1.09	0.01	0	0		0.7	0.05	0	0.01	0.24
	NLD	0.42	0.03	0.04	0.52		0.46	0.18	0.06	0.3		0.09	0.91		0.45	0	0.04	0.05	0.45		0.4	0.01	0.02	0.57		0.35	0.1	0.03	0.01	0.51
	POL	0.3	0.02	0.85	0.6		0.44	0.19	0.15	0.22		0.15	0.85		0.49	0	0.07	0.05	0.39		0.59	0.01	0.04	0.36		0.45	0.08	0.07	0.01	0.39
	PRT	0.22	0.02	0.08	0.67		0.41	0.23	0.17	0.2		0.03	0.97		0.37	0	0.06	0.05	0.52		0.41	0.02	0.04	0.53		0.36	0.09	0.07	0.01	0.48
	ROU	0	0.01	0.03	0.96		0	0.15	0.11	0.74		0	1		0	0	0.03	0.05	0.92		0	0	0.02	0.98		0	0.04	0.03	0.01	0.92
	SVK	0.26	0.03	0.06	0.64		0.33	0.25	0.13	0.3		0.05	0.95		0.42	0	0.05	0.07	0.45		0.43	0.01	0.04	0.52		0.36	0.11	0.06	0.01	0.47
	SVN	0.42	0.03	0.13	0.42		0.56	0.22	0.25	0		0.08	0.92		0.25	0	0.09	0.05	0.6		0.29	0.01	0.05	0.65		0.32	0.08	0.11	0.01	0.48
	SWE	0.84	0.02	0.05	0.14		0.71	0.12	0	0.17		0.14	0.86		0.87	0	0	0.05	0.08		0.75	0.01	0	0.25		0.68	0.06	0	0.01	0.26
	Average	0.431429	0.0239286	0.105357	0.489286		0.426429	0.190714	0.0975	0.295		0.0819231	0.918077		0.429286	0	0.0457143	0.0507143	0.470714		0.404643	0.00892857	0.0246429	0.565357		0.3725	0.0703571	0.0446429	0.01	0.504643
		0.536786					0.523929								0.525714						0.429286
		Collection	Disposal	Unidentified stream
	PB	0.380879	0.107321	0.511799	1
	Magnets	0.4775	0.00446429	0.518036	1
	OMU	0.427143	0.0703571	0.5025	1
	thinkstep
	2017
		Collection	Disposal	Unidentified stream
	PB	0.45	19-29	25-35
	MB	0.95	0	0.05
	Unidentified streams in:
		Collection	Disposal	Unidentified stream
	PB	0.41544	0.173661	0.4109	1
	MB	0.95	0	0.05	1
	Magnets	0.4775	0.00446429	0.518036	1
	OMU	0.427143	0.0703571	0.5025	1
		PB	MB	CH1	CH2		CH	CP	DU	HM		M	OMU		S
	Hoarding rate (%)	0.522727	0	0	0		0	0	0	0.67		0.5	0.5		1
	Collection-to-recycling rate (%)	0.41544	0.95	1	0		0.9	0.5	0	0.47		0.4775	0.427143		0.813725
	Disposal rate (%)	0.173661	0	0	1		0.1	0.5	1	0.53		0.00446429	0.0703571		0.186275
	Gap (%)	0.4109	0.05	0	0		0	0	0	0		0.518036	0.5025		0
	Export of EoL/EoS products (%)	0	0	0	0		0	0	0	0		0	0		0.3

## Sheet: S2.1
	Scenario 2.1	Collection rate according to EU Directives
	Portable batteries
	Year increase	0.05
	Target	0.45
	Year	1	2	3	4	5	6	7	8	9	10	11	12	13	14	15	16	17	18	19	20	21	22	23	24	25	26	27	28	29	30	31	32	33	34	35	36	37	38	39	40	41
	Hoarding rate (%)	52.2727	51.5091	50.7073	49.8654	48.9814	48.0532	47.0785	46.0552	44.9807	44.9807	44.9807	44.9807	44.9807	44.9807	44.9807	44.9807	44.9807	44.9807	44.9807	44.9807	44.9807	44.9807	44.9807	44.9807	44.9807	44.9807	44.9807	44.9807	44.9807	44.9807	44.9807	44.9807	44.9807	44.9807	44.9807	44.9807	44.9807	44.9807	44.9807	44.9807	44.9807
	Collection rate (%)	64	66.1417	68.3191	70.5304	72.7738	75.0471	77.3483	79.675	82.0249	82.0249	82.0249	82.0249	82.0249	82.0249	82.0249	82.0249	82.0249	82.0249	82.0249	82.0249	82.0249	82.0249	82.0249	82.0249	82.0249	82.0249	82.0249	82.0249	82.0249	82.0249	82.0249	82.0249	82.0249	82.0249	82.0249	82.0249	82.0249	82.0249	82.0249	82.0249	82.0249
	Disposal rate (%)	36	33.8583	31.6809	29.4696	27.2262	24.9529	22.6517	20.325	17.9751	17.9751	17.9751	17.9751	17.9751	17.9751	17.9751	17.9751	17.9751	17.9751	17.9751	17.9751	17.9751	17.9751	17.9751	17.9751	17.9751	17.9751	17.9751	17.9751	17.9751	17.9751	17.9751	17.9751	17.9751	17.9751	17.9751	17.9751	17.9751	17.9751	17.9751	17.9751	17.9751
	Collected for treatment	47.7273	48.4909	49.2927	50.1346	51.0186	51.9468	52.9215	53.9448	55.0193	55.0193	55.0193	55.0193	55.0193	55.0193	55.0193	55.0193	55.0193	55.0193	55.0193	55.0193	55.0193	55.0193	55.0193	55.0193	55.0193	55.0193	55.0193	55.0193	55.0193	55.0193	55.0193	55.0193	55.0193	55.0193	55.0193	55.0193	55.0193	55.0193	55.0193	55.0193	55.0193
	Collected for recycling (ragarding total waste)	30.5455	32.0727	33.6764	35.3602	37.1282	38.9846	40.9338	42.9805	45.1295	45.1295	45.1295	45.1295	45.1295	45.1295	45.1295	45.1295	45.1295	45.1295	45.1295	45.1295	45.1295	45.1295	45.1295	45.1295	45.1295	45.1295	45.1295	45.1295	45.1295	45.1295	45.1295	45.1295	45.1295	45.1295	45.1295	45.1295	45.1295	45.1295	45.1295	45.1295	45.1295
	Selective disposal (regarding total waste)	17.1818	16.4182	15.6164	14.7745	13.8905	12.9622	11.9876	10.9643	9.88977	9.88977	9.88977	9.88977	9.88977	9.88977	9.88977	9.88977	9.88977	9.88977	9.88977	9.88977	9.88977	9.88977	9.88977	9.88977	9.88977	9.88977	9.88977	9.88977	9.88977	9.88977	9.88977	9.88977	9.88977	9.88977	9.88977	9.88977	9.88977	9.88977	9.88977	9.88977	9.88977
		52.2727	51.5091	50.7073	49.8654	48.9814	48.0532	47.0785	46.0552	44.9807	44.9807	44.9807	44.9807	44.9807	44.9807	44.9807	44.9807	44.9807	44.9807	44.9807	44.9807	44.9807	44.9807	44.9807	44.9807	44.9807	44.9807	44.9807	44.9807	44.9807	44.9807	44.9807	44.9807	44.9807	44.9807	44.9807	44.9807	44.9807	44.9807	44.9807	44.9807	44.9807
	Magnets
	Year increase	0.05
	Target	0.85
	Year	1	2	3	4	5	6	7	8	9	10	11	12	13	14	15	16	17	18	19	20	21	22	23	24	25	26	27	28	29	30	31	32	33	34	35	36	37	38	39	40	41
	Hoarding rate (%)	50	47.5279	44.9321	42.2066	39.3448	36.3399	33.1848	29.8719	26.3934	22.7409	18.9058	14.879	14.879	14.879	14.879	14.879	14.879	14.879	14.879	14.879	14.879	14.879	14.879	14.879	14.879	14.879	14.879	14.879	14.879	14.879	14.879	14.879	14.879	14.879	14.879	14.879	14.879	14.879	14.879	14.879	14.879
	Collection rate (%)	98.8852	98.9377	98.9878	99.0355	99.081	99.1244	99.1657	99.2051	99.2427	99.2785	99.3126	99.3452	99.3452	99.3452	99.3452	99.3452	99.3452	99.3452	99.3452	99.3452	99.3452	99.3452	99.3452	99.3452	99.3452	99.3452	99.3452	99.3452	99.3452	99.3452	99.3452	99.3452	99.3452	99.3452	99.3452	99.3452	99.3452	99.3452	99.3452	99.3452	99.3452
	Disposal rate (%)	1.11483	1.0623	1.01223	0.964494	0.918988	0.875609	0.834262	0.794851	0.757287	0.721486	0.687366	0.654848	0.654848	0.654848	0.654848	0.654848	0.654848	0.654848	0.654848	0.654848	0.654848	0.654848	0.654848	0.654848	0.654848	0.654848	0.654848	0.654848	0.654848	0.654848	0.654848	0.654848	0.654848	0.654848	0.654848	0.654848	0.654848	0.654848	0.654848	0.654848	0.654848
	Collected for treatment	50	52.4721	55.0679	57.7934	60.6552	63.6601	66.8152	70.1281	73.6066	77.2591	81.0942	85.121	85.121	85.121	85.121	85.121	85.121	85.121	85.121	85.121	85.121	85.121	85.121	85.121	85.121	85.121	85.121	85.121	85.121	85.121	85.121	85.121	85.121	85.121	85.121	85.121	85.121	85.121	85.121	85.121	85.121
	Collected for recycling (ragarding total waste)	49.4426	51.9147	54.5105	57.236	60.0978	63.1027	66.2578	69.5707	73.0492	76.7017	80.5368	84.5636	84.5636	84.5636	84.5636	84.5636	84.5636	84.5636	84.5636	84.5636	84.5636	84.5636	84.5636	84.5636	84.5636	84.5636	84.5636	84.5636	84.5636	84.5636	84.5636	84.5636	84.5636	84.5636	84.5636	84.5636	84.5636	84.5636	84.5636	84.5636	84.5636
	Selective disposal (regarding total waste)	0.557414	0.557414	0.557414	0.557414	0.557414	0.557414	0.557414	0.557414	0.557414	0.557414	0.557414	0.557414	0.557414	0.557414	0.557414	0.557414	0.557414	0.557414	0.557414	0.557414	0.557414	0.557414	0.557414	0.557414	0.557414	0.557414	0.557414	0.557414	0.557414	0.557414	0.557414	0.557414	0.557414	0.557414	0.557414	0.557414	0.557414	0.557414	0.557414	0.557414	0.557414
	OMU
	Year increase	0.05
	Target	0.85
	Year	1	2	3	4	5	6	7	8	9	10	11	12	13	14	15	16	17	18	19	20	21	22	23	24	25	26	27	28	29	30	31	32	33	34	35	36	37	38	39	40	41
	Hoarding rate (%)	50	48.9558	47.8595	46.7083	45.4996	44.2304	42.8978	40.7309	37.7924	34.7071	31.4674	28.0658	24.4941	20.7438	16.806	12.6713	12.6713	12.6713	12.6713	12.6713	12.6713	12.6713	12.6713	12.6713	12.6713	12.6713	12.6713	12.6713	12.6713	12.6713	12.6713	12.6713	12.6713	12.6713	12.6713	12.6713	12.6713	12.6713	12.6713	12.6713	12.6713
	Collection rate (%)	83.5322	85.9147	88.3135	90.7261	93.1497	95.5813	98.0182	99.1564	99.1962	99.2342	99.2704	99.3049	99.3378	99.3691	99.399	99.4275	99.4275	99.4275	99.4275	99.4275	99.4275	99.4275	99.4275	99.4275	99.4275	99.4275	99.4275	99.4275	99.4275	99.4275	99.4275	99.4275	99.4275	99.4275	99.4275	99.4275	99.4275	99.4275	99.4275	99.4275	99.4275
	Disposal rate (%)	16.4678	14.0853	11.6865	9.27386	6.85033	4.41869	1.9818	0.84361	0.803761	0.76578	0.72958	0.695079	0.6622	0.630865	0.601005	0.572549	0.572549	0.572549	0.572549	0.572549	0.572549	0.572549	0.572549	0.572549	0.572549	0.572549	0.572549	0.572549	0.572549	0.572549	0.572549	0.572549	0.572549	0.572549	0.572549	0.572549	0.572549	0.572549	0.572549	0.572549	0.572549
	Collected for treatment	50	51.0442	52.1405	53.2917	54.5004	55.7696	57.1022	59.2691	62.2076	65.2929	68.5326	71.9342	75.5059	79.2562	83.194	87.3287	87.3287	87.3287	87.3287	87.3287	87.3287	87.3287	87.3287	87.3287	87.3287	87.3287	87.3287	87.3287	87.3287	87.3287	87.3287	87.3287	87.3287	87.3287	87.3287	87.3287	87.3287	87.3287	87.3287	87.3287	87.3287
	Collected for recycling (ragarding total waste)	41.7661	43.8544	46.0471	48.3495	50.767	53.3053	55.9706	58.7691	61.7076	64.7929	68.0326	71.4342	75.0059	78.7562	82.694	86.8287	86.8287	86.8287	86.8287	86.8287	86.8287	86.8287	86.8287	86.8287	86.8287	86.8287	86.8287	86.8287	86.8287	86.8287	86.8287	86.8287	86.8287	86.8287	86.8287	86.8287	86.8287	86.8287	86.8287	86.8287	86.8287
	Selective disposal (regarding total waste)	8.23389	7.18974	6.09338	4.9422	3.73346	2.46429	1.13165	0.5	0.5	0.5	0.5	0.5	0.5	0.5	0.5	0.5	0.5	0.5	0.5	0.5	0.5	0.5	0.5	0.5	0.5	0.5	0.5	0.5	0.5	0.5	0.5	0.5	0.5	0.5	0.5	0.5	0.5	0.5	0.5	0.5	0.5
		50	48.9558	47.8595	46.7083	45.4996	44.2304	42.8978	40.7309	37.7924	34.7071	31.4674	28.0658	24.4941	20.7438	16.806	12.6713	12.6713	12.6713	12.6713	12.6713	12.6713	12.6713	12.6713	12.6713	12.6713	12.6713	12.6713	12.6713	12.6713	12.6713	12.6713	12.6713	12.6713	12.6713	12.6713	12.6713	12.6713	12.6713	12.6713	12.6713	12.6713

## Sheet: S2.2
	Scenario 2.2	Collection rate according to EU Directives
	Portable batteries
	Year increase	0.1
	Target	0.45
	Year	1	2	3	4	5	6	7	8	9	10	11	12	13	14	15	16	17	18	19	20	21	22	23	24	25	26	27	28	29	30	31	32	33	34	35	36	37	38	39	40	41
	Hoarding rate (%)	52.2727	50.7455	49.0655	47.2175	45.1847	45.1847	45.1847	45.1847	45.1847	45.1847	45.1847	45.1847	45.1847	45.1847	45.1847	45.1847	45.1847	45.1847	45.1847	45.1847	45.1847	45.1847	45.1847	45.1847	45.1847	45.1847	45.1847	45.1847	45.1847	45.1847	45.1847	45.1847	45.1847	45.1847	45.1847	45.1847	45.1847	45.1847	45.1847	45.1847	45.1847
	Collection rate (%)	64	68.2171	72.5637	77.0255	81.5859	81.5859	81.5859	81.5859	81.5859	81.5859	81.5859	81.5859	81.5859	81.5859	81.5859	81.5859	81.5859	81.5859	81.5859	81.5859	81.5859	81.5859	81.5859	81.5859	81.5859	81.5859	81.5859	81.5859	81.5859	81.5859	81.5859	81.5859	81.5859	81.5859	81.5859	81.5859	81.5859	81.5859	81.5859	81.5859	81.5859
	Disposal rate (%)	36	31.7829	27.4363	22.9745	18.4141	18.4141	18.4141	18.4141	18.4141	18.4141	18.4141	18.4141	18.4141	18.4141	18.4141	18.4141	18.4141	18.4141	18.4141	18.4141	18.4141	18.4141	18.4141	18.4141	18.4141	18.4141	18.4141	18.4141	18.4141	18.4141	18.4141	18.4141	18.4141	18.4141	18.4141	18.4141	18.4141	18.4141	18.4141	18.4141	18.4141
	Collected for treatment	47.7273	49.2545	50.9345	52.7825	54.8153	54.8153	54.8153	54.8153	54.8153	54.8153	54.8153	54.8153	54.8153	54.8153	54.8153	54.8153	54.8153	54.8153	54.8153	54.8153	54.8153	54.8153	54.8153	54.8153	54.8153	54.8153	54.8153	54.8153	54.8153	54.8153	54.8153	54.8153	54.8153	54.8153	54.8153	54.8153	54.8153	54.8153	54.8153	54.8153	54.8153
	Collected for recycling (ragarding total waste)	30.5455	33.6	36.96	40.656	44.7216	44.7216	44.7216	44.7216	44.7216	44.7216	44.7216	44.7216	44.7216	44.7216	44.7216	44.7216	44.7216	44.7216	44.7216	44.7216	44.7216	44.7216	44.7216	44.7216	44.7216	44.7216	44.7216	44.7216	44.7216	44.7216	44.7216	44.7216	44.7216	44.7216	44.7216	44.7216	44.7216	44.7216	44.7216	44.7216	44.7216
	Selective disposal (regarding total waste)	17.1818	15.6545	13.9745	12.1265	10.0937	10.0937	10.0937	10.0937	10.0937	10.0937	10.0937	10.0937	10.0937	10.0937	10.0937	10.0937	10.0937	10.0937	10.0937	10.0937	10.0937	10.0937	10.0937	10.0937	10.0937	10.0937	10.0937	10.0937	10.0937	10.0937	10.0937	10.0937	10.0937	10.0937	10.0937	10.0937	10.0937	10.0937	10.0937	10.0937	10.0937
		52.2727	50.7455	49.0655	47.2175	45.1847	45.1847	45.1847	45.1847	45.1847	45.1847	45.1847	45.1847	45.1847	45.1847	45.1847	45.1847	45.1847	45.1847	45.1847	45.1847	45.1847	45.1847	45.1847	45.1847	45.1847	45.1847	45.1847	45.1847	45.1847	45.1847	45.1847	45.1847	45.1847	45.1847	45.1847	45.1847	45.1847	45.1847	45.1847	45.1847	45.1847
	Magnets
	Year increase	0.1
	Target	0.85
	Year	1	2	3	4	5	6	7	8	9	10	11	12	13	14	15	16	17	18	19	20	21	22	23	24	25	26	27	28	29	30	31	32	33	34	35	36	37	38	39	40	41
	Hoarding rate (%)	50	45.0557	39.6171	33.6345	27.0537	19.8148	11.852	11.852	11.852	11.852	11.852	11.852	11.852	11.852	11.852	11.852	11.852	11.852	11.852	11.852	11.852	11.852	11.852	11.852	11.852	11.852	11.852	11.852	11.852	11.852	11.852	11.852	11.852	11.852	11.852	11.852	11.852	11.852	11.852	11.852	11.852
	Collection rate (%)	98.8852	98.9855	99.0769	99.1601	99.2359	99.3048	99.3676	99.3676	99.3676	99.3676	99.3676	99.3676	99.3676	99.3676	99.3676	99.3676	99.3676	99.3676	99.3676	99.3676	99.3676	99.3676	99.3676	99.3676	99.3676	99.3676	99.3676	99.3676	99.3676	99.3676	99.3676	99.3676	99.3676	99.3676	99.3676	99.3676	99.3676	99.3676	99.3676	99.3676	99.3676
	Disposal rate (%)	1.11483	1.01451	0.923131	0.839915	0.764142	0.695158	0.632361	0.632361	0.632361	0.632361	0.632361	0.632361	0.632361	0.632361	0.632361	0.632361	0.632361	0.632361	0.632361	0.632361	0.632361	0.632361	0.632361	0.632361	0.632361	0.632361	0.632361	0.632361	0.632361	0.632361	0.632361	0.632361	0.632361	0.632361	0.632361	0.632361	0.632361	0.632361	0.632361	0.632361	0.632361
	Collected for treatment	50	54.9443	60.3829	66.3655	72.9463	80.1852	88.148	88.148	88.148	88.148	88.148	88.148	88.148	88.148	88.148	88.148	88.148	88.148	88.148	88.148	88.148	88.148	88.148	88.148	88.148	88.148	88.148	88.148	88.148	88.148	88.148	88.148	88.148	88.148	88.148	88.148	88.148	88.148	88.148	88.148	88.148
	Collected for recycling (ragarding total waste)	49.4426	54.3868	59.8255	65.8081	72.3889	79.6278	87.5906	87.5906	87.5906	87.5906	87.5906	87.5906	87.5906	87.5906	87.5906	87.5906	87.5906	87.5906	87.5906	87.5906	87.5906	87.5906	87.5906	87.5906	87.5906	87.5906	87.5906	87.5906	87.5906	87.5906	87.5906	87.5906	87.5906	87.5906	87.5906	87.5906	87.5906	87.5906	87.5906	87.5906	87.5906
	Selective disposal (regarding total waste)	0.557414	0.557414	0.557414	0.557414	0.557414	0.557414	0.557414	0.557414	0.557414	0.557414	0.557414	0.557414	0.557414	0.557414	0.557414	0.557414	0.557414	0.557414	0.557414	0.557414	0.557414	0.557414	0.557414	0.557414	0.557414	0.557414	0.557414	0.557414	0.557414	0.557414	0.557414	0.557414	0.557414	0.557414	0.557414	0.557414	0.557414	0.557414	0.557414	0.557414	0.557414
	OMU
	Year increase	0.1
	Target	0.85
	Year	1	2	3	4	5	6	7	8	9	10	11	12	13	14	15	16	17	18	19	20	21	22	23	24	25	26	27	28	29	30	31	32	33	34	35	36	37	38	39	40	41
	Hoarding rate (%)	50	47.9117	45.6146	43.0877	38.3502	32.2353	25.5088	18.1097	9.97063	9.97063	9.97063	9.97063	9.97063	9.97063	9.97063	9.97063	9.97063	9.97063	9.97063	9.97063	9.97063	9.97063	9.97063	9.97063	9.97063	9.97063	9.97063	9.97063	9.97063	9.97063	9.97063	9.97063	9.97063	9.97063	9.97063	9.97063	9.97063	9.97063	9.97063	9.97063	9.97063
	Collection rate (%)	83.5322	88.2016	92.9238	97.6778	99.189	99.2622	99.3288	99.3894	99.4446	99.4446	99.4446	99.4446	99.4446	99.4446	99.4446	99.4446	99.4446	99.4446	99.4446	99.4446	99.4446	99.4446	99.4446	99.4446	99.4446	99.4446	99.4446	99.4446	99.4446	99.4446	99.4446	99.4446	99.4446	99.4446	99.4446	99.4446	99.4446	99.4446	99.4446	99.4446	99.4446
	Disposal rate (%)	16.4678	11.7984	7.07625	2.32217	0.811033	0.737847	0.67122	0.610573	0.555374	0.555374	0.555374	0.555374	0.555374	0.555374	0.555374	0.555374	0.555374	0.555374	0.555374	0.555374	0.555374	0.555374	0.555374	0.555374	0.555374	0.555374	0.555374	0.555374	0.555374	0.555374	0.555374	0.555374	0.555374	0.555374	0.555374	0.555374	0.555374	0.555374	0.555374	0.555374	0.555374
	Collected for treatment	50	52.0883	54.3854	56.9123	61.6498	67.7647	74.4912	81.8903	90.0294	90.0294	90.0294	90.0294	90.0294	90.0294	90.0294	90.0294	90.0294	90.0294	90.0294	90.0294	90.0294	90.0294	90.0294	90.0294	90.0294	90.0294	90.0294	90.0294	90.0294	90.0294	90.0294	90.0294	90.0294	90.0294	90.0294	90.0294	90.0294	90.0294	90.0294	90.0294	90.0294
	Collected for recycling (ragarding total waste)	41.7661	45.9427	50.537	55.5907	61.1498	67.2647	73.9912	81.3903	89.5294	89.5294	89.5294	89.5294	89.5294	89.5294	89.5294	89.5294	89.5294	89.5294	89.5294	89.5294	89.5294	89.5294	89.5294	89.5294	89.5294	89.5294	89.5294	89.5294	89.5294	89.5294	89.5294	89.5294	89.5294	89.5294	89.5294	89.5294	89.5294	89.5294	89.5294	89.5294	89.5294
	Selective disposal (regarding total waste)	8.23389	6.14558	3.84845	1.3216	0.5	0.5	0.5	0.5	0.5	0.5	0.5	0.5	0.5	0.5	0.5	0.5	0.5	0.5	0.5	0.5	0.5	0.5	0.5	0.5	0.5	0.5	0.5	0.5	0.5	0.5	0.5	0.5	0.5	0.5	0.5	0.5	0.5	0.5	0.5	0.5	0.5
		50	47.9117	45.6146	43.0877	38.3502	32.2353	25.5088	18.1097	9.97063	9.97063	9.97063	9.97063	9.97063	9.97063	9.97063	9.97063	9.97063	9.97063	9.97063	9.97063	9.97063	9.97063	9.97063	9.97063	9.97063	9.97063	9.97063	9.97063	9.97063	9.97063	9.97063	9.97063	9.97063	9.97063	9.97063	9.97063	9.97063	9.97063	9.97063	9.97063	9.97063

## Sheet: S2.3
	Scenario 2.3	Collection rate according to EU Directives
	Portable batteries
	Year increase	0.2
	Target	0.45
	Year	1	2	3	4	5	6	7	8	9	10	11	12	13	14	15	16	17	18	19	20	21	22	23	24	25	26	27	28	29	30	31	32	33	34	35	36	37	38	39	40	41
	Hoarding rate (%)	52.2727	49.2182	45.5527	41.1542	41.1542	41.1542	41.1542	41.1542	41.1542	41.1542	41.1542	41.1542	41.1542	41.1542	41.1542	41.1542	41.1542	41.1542	41.1542	41.1542	41.1542	41.1542	41.1542	41.1542	41.1542	41.1542	41.1542	41.1542	41.1542	41.1542	41.1542	41.1542	41.1542	41.1542	41.1542	41.1542	41.1542	41.1542	41.1542	41.1542	41.1542
	Collection rate (%)	64	72.1805	80.7854	89.6963	89.6963	89.6963	89.6963	89.6963	89.6963	89.6963	89.6963	89.6963	89.6963	89.6963	89.6963	89.6963	89.6963	89.6963	89.6963	89.6963	89.6963	89.6963	89.6963	89.6963	89.6963	89.6963	89.6963	89.6963	89.6963	89.6963	89.6963	89.6963	89.6963	89.6963	89.6963	89.6963	89.6963	89.6963	89.6963	89.6963	89.6963
	Disposal rate (%)	36	27.8195	19.2146	10.3037	10.3037	10.3037	10.3037	10.3037	10.3037	10.3037	10.3037	10.3037	10.3037	10.3037	10.3037	10.3037	10.3037	10.3037	10.3037	10.3037	10.3037	10.3037	10.3037	10.3037	10.3037	10.3037	10.3037	10.3037	10.3037	10.3037	10.3037	10.3037	10.3037	10.3037	10.3037	10.3037	10.3037	10.3037	10.3037	10.3037	10.3037
	Collected for treatment	47.7273	50.7818	54.4473	58.8458	58.8458	58.8458	58.8458	58.8458	58.8458	58.8458	58.8458	58.8458	58.8458	58.8458	58.8458	58.8458	58.8458	58.8458	58.8458	58.8458	58.8458	58.8458	58.8458	58.8458	58.8458	58.8458	58.8458	58.8458	58.8458	58.8458	58.8458	58.8458	58.8458	58.8458	58.8458	58.8458	58.8458	58.8458	58.8458	58.8458	58.8458
	Collected for recycling (ragarding total waste)	30.5455	36.6545	43.9855	52.7825	52.7825	52.7825	52.7825	52.7825	52.7825	52.7825	52.7825	52.7825	52.7825	52.7825	52.7825	52.7825	52.7825	52.7825	52.7825	52.7825	52.7825	52.7825	52.7825	52.7825	52.7825	52.7825	52.7825	52.7825	52.7825	52.7825	52.7825	52.7825	52.7825	52.7825	52.7825	52.7825	52.7825	52.7825	52.7825	52.7825	52.7825
	Selective disposal (regarding total waste)	17.1818	14.1273	10.4618	6.06327	6.06327	6.06327	6.06327	6.06327	6.06327	6.06327	6.06327	6.06327	6.06327	6.06327	6.06327	6.06327	6.06327	6.06327	6.06327	6.06327	6.06327	6.06327	6.06327	6.06327	6.06327	6.06327	6.06327	6.06327	6.06327	6.06327	6.06327	6.06327	6.06327	6.06327	6.06327	6.06327	6.06327	6.06327	6.06327	6.06327	6.06327
		52.2727	49.2182	45.5527	41.1542	41.1542	41.1542	41.1542	41.1542	41.1542	41.1542	41.1542	41.1542	41.1542	41.1542	41.1542	41.1542	41.1542	41.1542	41.1542	41.1542	41.1542	41.1542	41.1542	41.1542	41.1542	41.1542	41.1542	41.1542	41.1542	41.1542	41.1542	41.1542	41.1542	41.1542	41.1542	41.1542	41.1542	41.1542	41.1542	41.1542	41.1542
	Magnets
	Year increase	0.2
	Target	0.85
	Year	1	2	3	4	5	6	7	8	9	10	11	12	13	14	15	16	17	18	19	20	21	22	23	24	25	26	27	28	29	30	31	32	33	34	35	36	37	38	39	40	41
	Hoarding rate (%)	50	40.1115	28.2453	14.0058	14.0058	14.0058	14.0058	14.0058	14.0058	14.0058	14.0058	14.0058	14.0058	14.0058	14.0058	14.0058	14.0058	14.0058	14.0058	14.0058	14.0058	14.0058	14.0058	14.0058	14.0058	14.0058	14.0058	14.0058	14.0058	14.0058	14.0058	14.0058	14.0058	14.0058	14.0058	14.0058	14.0058	14.0058	14.0058	14.0058	14.0058
	Collection rate (%)	98.8852	99.0692	99.2232	99.3518	99.3518	99.3518	99.3518	99.3518	99.3518	99.3518	99.3518	99.3518	99.3518	99.3518	99.3518	99.3518	99.3518	99.3518	99.3518	99.3518	99.3518	99.3518	99.3518	99.3518	99.3518	99.3518	99.3518	99.3518	99.3518	99.3518	99.3518	99.3518	99.3518	99.3518	99.3518	99.3518	99.3518	99.3518	99.3518	99.3518	99.3518
	Disposal rate (%)	1.11483	0.930752	0.776832	0.648199	0.648199	0.648199	0.648199	0.648199	0.648199	0.648199	0.648199	0.648199	0.648199	0.648199	0.648199	0.648199	0.648199	0.648199	0.648199	0.648199	0.648199	0.648199	0.648199	0.648199	0.648199	0.648199	0.648199	0.648199	0.648199	0.648199	0.648199	0.648199	0.648199	0.648199	0.648199	0.648199	0.648199	0.648199	0.648199	0.648199	0.648199
	Collected for treatment	50	59.8885	71.7547	85.9942	85.9942	85.9942	85.9942	85.9942	85.9942	85.9942	85.9942	85.9942	85.9942	85.9942	85.9942	85.9942	85.9942	85.9942	85.9942	85.9942	85.9942	85.9942	85.9942	85.9942	85.9942	85.9942	85.9942	85.9942	85.9942	85.9942	85.9942	85.9942	85.9942	85.9942	85.9942	85.9942	85.9942	85.9942	85.9942	85.9942	85.9942
	Collected for recycling (ragarding total waste)	49.4426	59.3311	71.1973	85.4368	85.4368	85.4368	85.4368	85.4368	85.4368	85.4368	85.4368	85.4368	85.4368	85.4368	85.4368	85.4368	85.4368	85.4368	85.4368	85.4368	85.4368	85.4368	85.4368	85.4368	85.4368	85.4368	85.4368	85.4368	85.4368	85.4368	85.4368	85.4368	85.4368	85.4368	85.4368	85.4368	85.4368	85.4368	85.4368	85.4368	85.4368
	Selective disposal (regarding total waste)	0.557414	0.557414	0.557414	0.557414	0.557414	0.557414	0.557414	0.557414	0.557414	0.557414	0.557414	0.557414	0.557414	0.557414	0.557414	0.557414	0.557414	0.557414	0.557414	0.557414	0.557414	0.557414	0.557414	0.557414	0.557414	0.557414	0.557414	0.557414	0.557414	0.557414	0.557414	0.557414	0.557414	0.557414	0.557414	0.557414	0.557414	0.557414	0.557414	0.557414	0.557414
	OMU
	Year increase	0.2
	Target	0.85
	Year	1	2	3	4	5	6	7	8	9	10	11	12	13	14	15	16	17	18	19	20	21	22	23	24	25	26	27	28	29	30	31	32	33	34	35	36	37	38	39	40	41
	Hoarding rate (%)	50	45.8234	39.3568	27.3282	12.8938	12.8938	12.8938	12.8938	12.8938	12.8938	12.8938	12.8938	12.8938	12.8938	12.8938	12.8938	12.8938	12.8938	12.8938	12.8938	12.8938	12.8938	12.8938	12.8938	12.8938	12.8938	12.8938	12.8938	12.8938	12.8938	12.8938	12.8938	12.8938	12.8938	12.8938	12.8938	12.8938	12.8938	12.8938	12.8938	12.8938
	Collection rate (%)	83.5322	92.511	99.1755	99.312	99.426	99.426	99.426	99.426	99.426	99.426	99.426	99.426	99.426	99.426	99.426	99.426	99.426	99.426	99.426	99.426	99.426	99.426	99.426	99.426	99.426	99.426	99.426	99.426	99.426	99.426	99.426	99.426	99.426	99.426	99.426	99.426	99.426	99.426	99.426	99.426	99.426
	Disposal rate (%)	16.4678	7.48899	0.824495	0.688024	0.574012	0.574012	0.574012	0.574012	0.574012	0.574012	0.574012	0.574012	0.574012	0.574012	0.574012	0.574012	0.574012	0.574012	0.574012	0.574012	0.574012	0.574012	0.574012	0.574012	0.574012	0.574012	0.574012	0.574012	0.574012	0.574012	0.574012	0.574012	0.574012	0.574012	0.574012	0.574012	0.574012	0.574012	0.574012	0.574012	0.574012
	Collected for treatment	50	54.1766	60.6432	72.6718	87.1062	87.1062	87.1062	87.1062	87.1062	87.1062	87.1062	87.1062	87.1062	87.1062	87.1062	87.1062	87.1062	87.1062	87.1062	87.1062	87.1062	87.1062	87.1062	87.1062	87.1062	87.1062	87.1062	87.1062	87.1062	87.1062	87.1062	87.1062	87.1062	87.1062	87.1062	87.1062	87.1062	87.1062	87.1062	87.1062	87.1062
	Collected for recycling (ragarding total waste)	41.7661	50.1193	60.1432	72.1718	86.6062	86.6062	86.6062	86.6062	86.6062	86.6062	86.6062	86.6062	86.6062	86.6062	86.6062	86.6062	86.6062	86.6062	86.6062	86.6062	86.6062	86.6062	86.6062	86.6062	86.6062	86.6062	86.6062	86.6062	86.6062	86.6062	86.6062	86.6062	86.6062	86.6062	86.6062	86.6062	86.6062	86.6062	86.6062	86.6062	86.6062
	Selective disposal (regarding total waste)	8.23389	4.05728	0.5	0.5	0.5	0.5	0.5	0.5	0.5	0.5	0.5	0.5	0.5	0.5	0.5	0.5	0.5	0.5	0.5	0.5	0.5	0.5	0.5	0.5	0.5	0.5	0.5	0.5	0.5	0.5	0.5	0.5	0.5	0.5	0.5	0.5	0.5	0.5	0.5	0.5	0.5
		50	45.8234	39.3568	27.3282	12.8938	12.8938	12.8938	12.8938	12.8938	12.8938	12.8938	12.8938	12.8938	12.8938	12.8938	12.8938	12.8938	12.8938	12.8938	12.8938	12.8938	12.8938	12.8938	12.8938	12.8938	12.8938	12.8938	12.8938	12.8938	12.8938	12.8938	12.8938	12.8938	12.8938	12.8938	12.8938	12.8938	12.8938	12.8938	12.8938	12.8938

## Sheet: S3.1
	Scenario 3.1	Collection rates increase to 100% in all applications. Increase of collection and proportional decrease of selective disposal and hoarding
	Year increase	0.05
	Target	1
	PB
	Year	1	2	3	4	5	6	7	8	9	10	11	12	13	14	15	16	17	18	19	20	21	22	23	24	25	26	27	28	29	30	31	32	33	34	35	36	37	38	39	40	41
	Hoarding rate (%)	52.2727	51.5091	50.7073	49.8654	48.9814	48.0532	47.0785	46.0552	44.9807	43.8524	42.6678	41.4239	40.1178	38.7464	37.3065	35.7946	33.3231	29.9893	26.4887	22.8132	18.9538	14.9015	10.6466	6.17891	1.48786	0	0	0	0	0	0	0	0	0	0	0	0	0	0	0	0
	Collection rate (%)	64	66.1417	68.3191	70.5304	72.7738	75.0471	77.3483	79.675	82.0249	84.3955	86.7842	89.1884	91.6053	94.0321	96.466	98.9041	100	100	100	100	100	100	100	100	100	100	100	100	100	100	100	100	100	100	100	100	100	100	100	100	100
	Disposal rate (%)	36	33.8583	31.6809	29.4696	27.2262	24.9529	22.6517	20.325	17.9751	15.6045	13.2158	10.8116	8.39469	5.96788	3.534	1.09592	0	0	0	0	0	0	0	0	0	0	0	0	0	0	0	0	0	0	0	0	0	0	0	0	0
	Collected for treatment	47.7273	48.4909	49.2927	50.1346	51.0186	51.9468	52.9215	53.9448	55.0193	56.1476	57.3322	58.5761	59.8822	61.2536	62.6935	64.2054	66.6769	70.0107	73.5113	77.1868	81.0462	85.0985	89.3534	93.8211	98.5121	100	100	100	100	100	100	100	100	100	100	100	100	100	100	100	100
	Collected for recycling (ragarding total waste)	30.5455	32.0727	33.6764	35.3602	37.1282	38.9846	40.9338	42.9805	45.1295	47.386	49.7553	52.2431	54.8552	57.598	60.4779	63.5018	66.6769	70.0107	73.5113	77.1868	81.0462	85.0985	89.3534	93.8211	98.5121	100	100	100	100	100	100	100	100	100	100	100	100	100	100	100	100
	Selective disposal (regarding total waste)	17.1818	16.4182	15.6164	14.7745	13.8905	12.9622	11.9876	10.9643	9.88977	8.76153	7.57688	6.333	5.02692	3.65554	2.21559	0.703642	0	0	0	0	0	0	0	0	0	0	0	0	0	0	0	0	0	0	0	0	0	0	0	0	0
		52.2727	51.5091	50.7073	49.8654	48.9814	48.0532	47.0785	46.0552	44.9807	43.8524	42.6678	41.4239	40.1178	38.7464	37.3065	35.7946	33.3231	29.9893	26.4887	22.8132	18.9538	14.9015	10.6466	6.17891	1.48786	0	0	0	0	0	0	0	0	0	0	0	0	0	0	0	0
	MB
	Year	1	2	3	4	5	6	7	8	9	10	11	12	13	14	15	16	17	18	19	20	21	22	23	24	25	26	27	28	29	30	31	32	33	34	35	36	37	38	39	40	41
	Hoarding rate (%)	0	0	0	0	0	0	0	0	0	0	0	0	0	0	0	0	0	0	0	0	0	0	0	0	0	0	0	0	0	0	0	0	0	0	0	0	0	0	0	0	0
	Collection rate (%)	100	100	100	100	100	100	100	100	100	100	100	100	100	100	100	100	100	100	100	100	100	100	100	100	100	100	100	100	100	100	100	100	100	100	100	100	100	100	100	100	100
	Disposal rate (%)	0	0	0	0	0	0	0	0	0	0	0	0	0	0	0	0	0	0	0	0	0	0	0	0	0	0	0	0	0	0	0	0	0	0	0	0	0	0	0	0	0
	Collected for treatment	100	100	100	100	100	100	100	100	100	100	100	100	100	100	100	100	100	100	100	100	100	100	100	100	100	100	100	100	100	100	100	100	100	100	100	100	100	100	100	100	100
	Collected for recycling (ragarding total waste)	100	100	100	100	100	100	100	100	100	100	100	100	100	100	100	100	100	100	100	100	100	100	100	100	100	100	100	100	100	100	100	100	100	100	100	100	100	100	100	100	100
	Selective disposal (regarding total waste)	0	0	0	0	0	0	0	0	0	0	0	0	0	0	0	0	0	0	0	0	0	0	0	0	0	0	0	0	0	0	0	0	0	0	0	0	0	0	0	0	0
		0	0	0	0	0	0	0	0	0	0	0	0	0	0	0	0	0	0	0	0	0	0	0	0	0	0	0	0	0	0	0	0	0	0	0	0	0	0	0	0	0
	H1
	Year	1	2	3	4	5	6	7	8	9	10	11	12	13	14	15	16	17	18	19	20	21	22	23	24	25	26	27	28	29	30	31	32	33	34	35	36	37	38	39	40	41
	Hoarding rate (%)	0	0	0	0	0	0	0	0	0	0	0	0	0	0	0	0	0	0	0	0	0	0	0	0	0	0	0	0	0	0	0	0	0	0	0	0	0	0	0	0	0
	Collection rate (%)	100	100	100	100	100	100	100	100	100	100	100	100	100	100	100	100	100	100	100	100	100	100	100	100	100	100	100	100	100	100	100	100	100	100	100	100	100	100	100	100	100
	Disposal rate (%)	0	0	0	0	0	0	0	0	0	0	0	0	0	0	0	0	0	0	0	0	0	0	0	0	0	0	0	0	0	0	0	0	0	0	0	0	0	0	0	0	0
	Collected for treatment	100	100	100	100	100	100	100	100	100	100	100	100	100	100	100	100	100	100	100	100	100	100	100	100	100	100	100	100	100	100	100	100	100	100	100	100	100	100	100	100	100
	Collected for recycling (ragarding total waste)	100	100	100	100	100	100	100	100	100	100	100	100	100	100	100	100	100	100	100	100	100	100	100	100	100	100	100	100	100	100	100	100	100	100	100	100	100	100	100	100	100
	Selective disposal (regarding total waste)	0	0	0	0	0	0	0	0	0	0	0	0	0	0	0	0	0	0	0	0	0	0	0	0	0	0	0	0	0	0	0	0	0	0	0	0	0	0	0	0	0
	H2
	Year	1	2	3	4	5	6	7	8	9	10	11	12	13	14	15	16	17	18	19	20	21	22	23	24	25	26	27	28	29	30	31	32	33	34	35	36	37	38	39	40	41
	Hoarding rate (%)	0	0	0	0	0	0	0	0	0	0	0	0	0	0	0	0	0	0	0	0	0	0	0	0	0	0	0	0	0	0	0	0	0	0	0	0	0	0	0	0	0
	Collection rate (%)	0	0	0	0	0	0	0	0	0	0	0	0	0	0	0	0	0	0	0	0	0	0	0	0	0	0	0	0	0	0	0	0	0	0	0	0	0	0	0	0	0
	Disposal rate (%)	100	100	100	100	100	100	100	100	100	100	100	100	100	100	100	100	100	100	100	100	100	100	100	100	100	100	100	100	100	100	100	100	100	100	100	100	100	100	100	100	100
	Collected for treatment	100	100	100	100	100	100	100	100	100	100	100	100	100	100	100	100	100	100	100	100	100	100	100	100	100	100	100	100	100	100	100	100	100	100	100	100	100	100	100	100	100
	Collected for recycling (ragarding total waste)	0	0	0	0	0	0	0	0	0	0	0	0	0	0	0	0	0	0	0	0	0	0	0	0	0	0	0	0	0	0	0	0	0	0	0	0	0	0	0	0	0
	Selective disposal (regarding total waste)	100	100	100	100	100	100	100	100	100	100	100	100	100	100	100	100	100	100	100	100	100	100	100	100	100	100	100	100	100	100	100	100	100	100	100	100	100	100	100	100	100
	O
	Year	1	2	3	4	5	6	7	8	9	10	11	12	13	14	15	16	17	18	19	20	21	22	23	24	25	26	27	28	29	30	31	32	33	34	35	36	37	38	39	40	41
	Hoarding rate (%)	0	0	0	0	0	0	0	0	0	0	0	0	0	0	0	0	0	0	0	0	0	0	0	0	0	0	0	0	0	0	0	0	0	0	0	0	0	0	0	0	0
	Collection rate (%)	90	94.5	99.225	100	100	100	100	100	100	100	100	100	100	100	100	100	100	100	100	100	100	100	100	100	100	100	100	100	100	100	100	100	100	100	100	100	100	100	100	100	100
	Disposal rate (%)	10	5.5	0.775	0	0	0	0	0	0	0	0	0	0	0	0	0	0	0	0	0	0	0	0	0	0	0	0	0	0	0	0	0	0	0	0	0	0	0	0	0	0
	Collected for treatment	100	100	100	100	100	100	100	100	100	100	100	100	100	100	100	100	100	100	100	100	100	100	100	100	100	100	100	100	100	100	100	100	100	100	100	100	100	100	100	100	100
	Collected for recycling (ragarding total waste)	90	94.5	99.225	100	100	100	100	100	100	100	100	100	100	100	100	100	100	100	100	100	100	100	100	100	100	100	100	100	100	100	100	100	100	100	100	100	100	100	100	100	100
	Selective disposal (regarding total waste)	10	5.5	0.775	0	0	0	0	0	0	0	0	0	0	0	0	0	0	0	0	0	0	0	0	0	0	0	0	0	0	0	0	0	0	0	0	0	0	0	0	0	0
	P
	Year	1	2	3	4	5	6	7	8	9	10	11	12	13	14	15	16	17	18	19	20	21	22	23	24	25	26	27	28	29	30	31	32	33	34	35	36	37	38	39	40	41
	Hoarding rate (%)	0	0	0	0	0	0	0	0	0	0	0	0	0	0	0	0	0	0	0	0	0	0	0	0	0	0	0	0	0	0	0	0	0	0	0	0	0	0	0	0	0
	Collection rate (%)	50	52.5	55.125	57.8813	60.7753	63.8141	67.0048	70.355	73.8728	77.5664	81.4447	85.517	89.7928	94.2825	98.9966	100	100	100	100	100	100	100	100	100	100	100	100	100	100	100	100	100	100	100	100	100	100	100	100	100	100
	Disposal rate (%)	50	47.5	44.875	42.1187	39.2247	36.1859	32.9952	29.645	26.1272	22.4336	18.5553	14.483	10.2072	5.71754	1.00342	0	0	0	0	0	0	0	0	0	0	0	0	0	0	0	0	0	0	0	0	0	0	0	0	0	0
	Collected for treatment	100	100	100	100	100	100	100	100	100	100	100	100	100	100	100	100	100	100	100	100	100	100	100	100	100	100	100	100	100	100	100	100	100	100	100	100	100	100	100	100	100
	Collected for recycling (ragarding total waste)	50	52.5	55.125	57.8813	60.7753	63.8141	67.0048	70.355	73.8728	77.5664	81.4447	85.517	89.7928	94.2825	98.9966	100	100	100	100	100	100	100	100	100	100	100	100	100	100	100	100	100	100	100	100	100	100	100	100	100	100
	Selective disposal (regarding total waste)	50	47.5	44.875	42.1187	39.2247	36.1859	32.9952	29.645	26.1272	22.4336	18.5553	14.483	10.2072	5.71754	1.00342	0	0	0	0	0	0	0	0	0	0	0	0	0	0	0	0	0	0	0	0	0	0	0	0	0	0
	DU
	Year	1	2	3	4	5	6	7	8	9	10	11	12	13	14	15	16	17	18	19	20	21	22	23	24	25	26	27	28	29	30	31	32	33	34	35	36	37	38	39	40	41
	Hoarding rate (%)	0	0	0	0	0	0	0	0	0	0	0	0	0	0	0	0	0	0	0	0	0	0	0	0	0	0	0	0	0	0	0	0	0	0	0	0	0	0	0	0	0
	Collection rate (%)	0	0	0	0	0	0	0	0	0	0	0	0	0	0	0	0	0	0	0	0	0	0	0	0	0	0	0	0	0	0	0	0	0	0	0	0	0	0	0	0	0
	Disposal rate (%)	100	100	100	100	100	100	100	100	100	100	100	100	100	100	100	100	100	100	100	100	100	100	100	100	100	100	100	100	100	100	100	100	100	100	100	100	100	100	100	100	100
	Collected for treatment	100	100	100	100	100	100	100	100	100	100	100	100	100	100	100	100	100	100	100	100	100	100	100	100	100	100	100	100	100	100	100	100	100	100	100	100	100	100	100	100	100
	Collected for recycling (ragarding total waste)	0	0	0	0	0	0	0	0	0	0	0	0	0	0	0	0	0	0	0	0	0	0	0	0	0	0	0	0	0	0	0	0	0	0	0	0	0	0	0	0	0
	Selective disposal (regarding total waste)	100	100	100	100	100	100	100	100	100	100	100	100	100	100	100	100	100	100	100	100	100	100	100	100	100	100	100	100	100	100	100	100	100	100	100	100	100	100	100	100	100
	HM
	Year	1	2	3	4	5	6	7	8	9	10	11	12	13	14	15	16	17	18	19	20	21	22	23	24	25	26	27	28	29	30	31	32	33	34	35	36	37	38	39	40	41
	Hoarding rate (%)	67	66.6123	66.2051	65.7776	65.3287	64.8574	64.3626	63.8429	63.2973	62.7244	62.1229	61.4913	60.8281	60.1318	59.4006	58.6329	57.8268	56.9804	56.0917	55.1585	54.1787	53.1499	52.0696	50.9353	49.7443	47.4776	44.8515	42.0941	39.1988	36.1587	32.9667	29.615	26.0958	22.4005	18.5206	14.4466	10.1689	5.67738	0.961247	0	0
	Collection rate (%)	47	48.7769	50.5987	52.465	54.375	56.3281	58.3232	60.3592	62.4351	64.5493	66.7004	68.8867	71.1065	73.3577	75.6385	77.9464	80.2794	82.6349	85.0104	87.4034	89.8111	92.2308	94.6597	97.095	99.5337	100	100	100	100	100	100	100	100	100	100	100	100	100	100	100	100
	Disposal rate (%)	53	51.2231	49.4013	47.535	45.625	43.6719	41.6768	39.6408	37.5649	35.4507	33.2996	31.1133	28.8935	26.6423	24.3615	22.0536	19.7206	17.3651	14.9896	12.5966	10.1889	7.76916	5.34025	2.90501	0.466316	0	0	0	0	0	0	0	0	0	0	0	0	0	0	0	0
	Collected for treatment	33	33.3877	33.7949	34.2224	34.6713	35.1426	35.6374	36.1571	36.7027	37.2756	37.8771	38.5087	39.1719	39.8682	40.5994	41.3671	42.1732	43.0196	43.9083	44.8415	45.8213	46.8501	47.9304	49.0647	50.2557	52.5224	55.1485	57.9059	60.8012	63.8413	67.0333	70.385	73.9042	77.5995	81.4794	85.5534	89.8311	94.3226	99.0388	100	100
	Collected for recycling (ragarding total waste)	15.51	16.2855	17.0998	17.9548	18.8525	19.7951	20.7849	21.8241	22.9153	24.0611	25.2642	26.5274	27.8537	29.2464	30.7087	32.2442	33.8564	35.5492	37.3267	39.193	41.1526	43.2103	45.3708	47.6393	50.0213	52.5224	55.1485	57.9059	60.8012	63.8413	67.0333	70.385	73.9042	77.5995	81.4794	85.5534	89.8311	94.3226	99.0388	100	100
	Selective disposal (regarding total waste)	17.49	17.1023	16.6951	16.2676	15.8187	15.3474	14.8526	14.3329	13.7873	13.2144	12.6129	11.9813	11.3181	10.6218	9.89063	9.12291	8.31681	7.4704	6.58167	5.6485	4.66868	3.63986	2.5596	1.42533	0.23435	0	0	0	0	0	0	0	0	0	0	0	0	0	0	0	0
		67	66.6123	66.2051	65.7776	65.3287	64.8574	64.3626	63.8429	63.2973	62.7244	62.1229	61.4913	60.8281	60.1318	59.4006	58.6329	57.8268	56.9804	56.0917	55.1585	54.1787	53.1499	52.0696	50.9353	49.7443	47.4776	44.8515	42.0941	39.1988	36.1587	32.9667	29.615	26.0958	22.4005	18.5206	14.4466	10.1689	5.67738	0.961247	0	0
	M
	Year	1	2	3	4	5	6	7	8	9	10	11	12	13	14	15	16	17	18	19	20	21	22	23	24	25	26	27	28	29	30	31	32	33	34	35	36	37	38	39	40	41
	Hoarding rate (%)	50	48.0853	45.4895	42.764	39.9022	36.8973	33.7422	30.4293	26.9508	23.2983	19.4632	15.4364	11.2082	6.76863	2.10706	0	0	0	0	0	0	0	0	0	0	0	0	0	0	0	0	0	0	0	0	0	0	0	0	0	0
	Collection rate (%)	98.8852	100	100	100	100	100	100	100	100	100	100	100	100	100	100	100	100	100	100	100	100	100	100	100	100	100	100	100	100	100	100	100	100	100	100	100	100	100	100	100	100
	Disposal rate (%)	1.11483	0	0	0	0	0	0	0	0	0	0	0	0	0	0	0	0	0	0	0	0	0	0	0	0	0	0	0	0	0	0	0	0	0	0	0	0	0	0	0	0
	Collected for treatment	50	51.9147	54.5105	57.236	60.0978	63.1027	66.2578	69.5707	73.0492	76.7017	80.5368	84.5636	88.7918	93.2314	97.8929	100	100	100	100	100	100	100	100	100	100	100	100	100	100	100	100	100	100	100	100	100	100	100	100	100	100
	Collected for recycling (ragarding total waste)	49.4426	51.9147	54.5105	57.236	60.0978	63.1027	66.2578	69.5707	73.0492	76.7017	80.5368	84.5636	88.7918	93.2314	97.8929	100	100	100	100	100	100	100	100	100	100	100	100	100	100	100	100	100	100	100	100	100	100	100	100	100	100
	Selective disposal (regarding total waste)	0.557414	0	0	0	0	0	0	0	0	0	0	0	0	0	0	0	0	0	0	0	0	0	0	0	0	0	0	0	0	0	0	0	0	0	0	0	0	0	0	0	0
		50	48.0853	45.4895	42.764	39.9022	36.8973	33.7422	30.4293	26.9508	23.2983	19.4632	15.4364	11.2082	6.76863	2.10706	0	0	0	0	0	0	0	0	0	0	0	0	0	0	0	0	0	0	0	0	0	0	0	0	0	0
	OMU
	Year	1	2	3	4	5	6	7	8	9	10	11	12	13	14	15	16	17	18	19	20	21	22	23	24	25	26	27	28	29	30	31	32	33	34	35	36	37	38	39	40	41
	Hoarding rate (%)	50	48.9558	47.8595	46.7083	45.4996	44.2304	42.8978	41.2309	38.2924	35.2071	31.9674	28.5658	24.9941	21.2438	17.306	13.1713	8.82982	4.27131	0	0	0	0	0	0	0	0	0	0	0	0	0	0	0	0	0	0	0	0	0	0	0
	Collection rate (%)	83.5322	85.9147	88.3135	90.7261	93.1497	95.5813	98.0182	100	100	100	100	100	100	100	100	100	100	100	100	100	100	100	100	100	100	100	100	100	100	100	100	100	100	100	100	100	100	100	100	100	100
	Disposal rate (%)	16.4678	14.0853	11.6865	9.27386	6.85033	4.41869	1.9818	0	0	0	0	0	0	0	0	0	0	0	0	0	0	0	0	0	0	0	0	0	0	0	0	0	0	0	0	0	0	0	0	0	0
	Collected for treatment	50	51.0442	52.1405	53.2917	54.5004	55.7696	57.1022	58.7691	61.7076	64.7929	68.0326	71.4342	75.0059	78.7562	82.694	86.8287	91.1702	95.7287	100	100	100	100	100	100	100	100	100	100	100	100	100	100	100	100	100	100	100	100	100	100	100
	Collected for recycling (ragarding total waste)	41.7661	43.8544	46.0471	48.3495	50.767	53.3053	55.9706	58.7691	61.7076	64.7929	68.0326	71.4342	75.0059	78.7562	82.694	86.8287	91.1702	95.7287	100	100	100	100	100	100	100	100	100	100	100	100	100	100	100	100	100	100	100	100	100	100	100
	Selective disposal (regarding total waste)	8.23389	7.18974	6.09338	4.9422	3.73346	2.46429	1.13165	0	0	0	0	0	0	0	0	0	0	0	0	0	0	0	0	0	0	0	0	0	0	0	0	0	0	0	0	0	0	0	0	0	0
		50	48.9558	47.8595	46.7083	45.4996	44.2304	42.8978	41.2309	38.2924	35.2071	31.9674	28.5658	24.9941	21.2438	17.306	13.1713	8.82982	4.27131	0	0	0	0	0	0	0	0	0	0	0	0	0	0	0	0	0	0	0	0	0	0	0
	S
	Year	1	2	3	4	5	6	7	8	9	10	11	12	13	14	15	16	17	18	19	20	21	22	23	24	25	26	27	28	29	30	31	32	33	34	35	36	37	38	39	40	41
	Hoarding rate (%)	100	100	100	100	100	100	100	100	100	100	100	100	100	100	100	100	100	100	100	100	100	100	100	100	100	100	100	100	100	100	100	100	100	100	100	100	100	100	100	100	100
	Collection rate (%)	81.3725	85.4412	89.7132	94.1989	98.9088	100	100	100	100	100	100	100	100	100	100	100	100	100	100	100	100	100	100	100	100	100	100	100	100	100	100	100	100	100	100	100	100	100	100	100	100
	Disposal rate (%)	18.6275	14.5588	10.2868	5.8011	1.09116	0	0	0	0	0	0	0	0	0	0	0	0	0	0	0	0	0	0	0	0	0	0	0	0	0	0	0	0	0	0	0	0	0	0	0	0

## Sheet: S3.2
	Scenario 3.2	Collection rates increase to 100% in all applications. Increase of collection and proportional decrease of selective disposal and hoarding
	Year increase	0.1
	Target	1
	PB
	Year	1	2	3	4	5	6	7	8	9	10	11	12	13	14	15	16	17	18	19	20	21	22	23	24	25	26	27	28	29	30	31	32	33	34	35	36	37	38	39	40	41
	Hoarding rate (%)	52.2727	50.7455	49.0655	47.2175	45.1847	42.9486	40.4889	37.7832	34.5231	27.9754	20.773	12.8503	4.13528	0	0	0	0	0	0	0	0	0	0	0	0	0	0	0	0	0	0	0	0	0	0	0	0	0	0	0	0
	Collection rate (%)	64	68.2171	72.5637	77.0255	81.5859	86.227	90.9295	95.6727	100	100	100	100	100	100	100	100	100	100	100	100	100	100	100	100	100	100	100	100	100	100	100	100	100	100	100	100	100	100	100	100	100
	Disposal rate (%)	36	31.7829	27.4363	22.9745	18.4141	13.773	9.07054	4.32732	0	0	0	0	0	0	0	0	0	0	0	0	0	0	0	0	0	0	0	0	0	0	0	0	0	0	0	0	0	0	0	0	0
	Collected for treatment	47.7273	49.2545	50.9345	52.7825	54.8153	57.0514	59.5111	62.2168	65.4769	72.0246	79.227	87.1497	95.8647	100	100	100	100	100	100	100	100	100	100	100	100	100	100	100	100	100	100	100	100	100	100	100	100	100	100	100	100
	Collected for recycling (ragarding total waste)	30.5455	33.6	36.96	40.656	44.7216	49.1938	54.1131	59.5244	65.4769	72.0246	79.227	87.1497	95.8647	100	100	100	100	100	100	100	100	100	100	100	100	100	100	100	100	100	100	100	100	100	100	100	100	100	100	100	100
	Selective disposal (regarding total waste)	17.1818	15.6545	13.9745	12.1265	10.0937	7.85767	5.39798	2.69232	0	0	0	0	0	0	0	0	0	0	0	0	0	0	0	0	0	0	0	0	0	0	0	0	0	0	0	0	0	0	0	0	0
		52.2727	50.7455	49.0655	47.2175	45.1847	42.9486	40.4889	37.7832	34.5231	27.9754	20.773	12.8503	4.13528	0	0	0	0	0	0	0	0	0	0	0	0	0	0	0	0	0	0	0	0	0	0	0	0	0	0	0	0
	MB
	Year	1	2	3	4	5	6	7	8	9	10	11	12	13	14	15	16	17	18	19	20	21	22	23	24	25	26	27	28	29	30	31	32	33	34	35	36	37	38	39	40	41
	Hoarding rate (%)	0	0	0	0	0	0	0	0	0	0	0	0	0	0	0	0	0	0	0	0	0	0	0	0	0	0	0	0	0	0	0	0	0	0	0	0	0	0	0	0	0
	Collection rate (%)	100	100	100	100	100	100	100	100	100	100	100	100	100	100	100	100	100	100	100	100	100	100	100	100	100	100	100	100	100	100	100	100	100	100	100	100	100	100	100	100	100
	Disposal rate (%)	0	0	0	0	0	0	0	0	0	0	0	0	0	0	0	0	0	0	0	0	0	0	0	0	0	0	0	0	0	0	0	0	0	0	0	0	0	0	0	0	0
	Collected for treatment	100	100	100	100	100	100	100	100	100	100	100	100	100	100	100	100	100	100	100	100	100	100	100	100	100	100	100	100	100	100	100	100	100	100	100	100	100	100	100	100	100
	Collected for recycling (ragarding total waste)	100	100	100	100	100	100	100	100	100	100	100	100	100	100	100	100	100	100	100	100	100	100	100	100	100	100	100	100	100	100	100	100	100	100	100	100	100	100	100	100	100
	Selective disposal (regarding total waste)	0	0	0	0	0	0	0	0	0	0	0	0	0	0	0	0	0	0	0	0	0	0	0	0	0	0	0	0	0	0	0	0	0	0	0	0	0	0	0	0	0
		0	0	0	0	0	0	0	0	0	0	0	0	0	0	0	0	0	0	0	0	0	0	0	0	0	0	0	0	0	0	0	0	0	0	0	0	0	0	0	0	0
	H1
	Year	1	2	3	4	5	6	7	8	9	10	11	12	13	14	15	16	17	18	19	20	21	22	23	24	25	26	27	28	29	30	31	32	33	34	35	36	37	38	39	40	41
	Hoarding rate (%)	0	0	0	0	0	0	0	0	0	0	0	0	0	0	0	0	0	0	0	0	0	0	0	0	0	0	0	0	0	0	0	0	0	0	0	0	0	0	0	0	0
	Collection rate (%)	100	100	100	100	100	100	100	100	100	100	100	100	100	100	100	100	100	100	100	100	100	100	100	100	100	100	100	100	100	100	100	100	100	100	100	100	100	100	100	100	100
	Disposal rate (%)	0	0	0	0	0	0	0	0	0	0	0	0	0	0	0	0	0	0	0	0	0	0	0	0	0	0	0	0	0	0	0	0	0	0	0	0	0	0	0	0	0
	Collected for treatment	100	100	100	100	100	100	100	100	100	100	100	100	100	100	100	100	100	100	100	100	100	100	100	100	100	100	100	100	100	100	100	100	100	100	100	100	100	100	100	100	100
	Collected for recycling (ragarding total waste)	100	100	100	100	100	100	100	100	100	100	100	100	100	100	100	100	100	100	100	100	100	100	100	100	100	100	100	100	100	100	100	100	100	100	100	100	100	100	100	100	100
	Selective disposal (regarding total waste)	0	0	0	0	0	0	0	0	0	0	0	0	0	0	0	0	0	0	0	0	0	0	0	0	0	0	0	0	0	0	0	0	0	0	0	0	0	0	0	0	0
	H2
	Year	1	2	3	4	5	6	7	8	9	10	11	12	13	14	15	16	17	18	19	20	21	22	23	24	25	26	27	28	29	30	31	32	33	34	35	36	37	38	39	40	41
	Hoarding rate (%)	0	0	0	0	0	0	0	0	0	0	0	0	0	0	0	0	0	0	0	0	0	0	0	0	0	0	0	0	0	0	0	0	0	0	0	0	0	0	0	0	0
	Collection rate (%)	0	0	0	0	0	0	0	0	0	0	0	0	0	0	0	0	0	0	0	0	0	0	0	0	0	0	0	0	0	0	0	0	0	0	0	0	0	0	0	0	0
	Disposal rate (%)	100	100	100	100	100	100	100	100	100	100	100	100	100	100	100	100	100	100	100	100	100	100	100	100	100	100	100	100	100	100	100	100	100	100	100	100	100	100	100	100	100
	Collected for treatment	100	100	100	100	100	100	100	100	100	100	100	100	100	100	100	100	100	100	100	100	100	100	100	100	100	100	100	100	100	100	100	100	100	100	100	100	100	100	100	100	100
	Collected for recycling (ragarding total waste)	0	0	0	0	0	0	0	0	0	0	0	0	0	0	0	0	0	0	0	0	0	0	0	0	0	0	0	0	0	0	0	0	0	0	0	0	0	0	0	0	0
	Selective disposal (regarding total waste)	100	100	100	100	100	100	100	100	100	100	100	100	100	100	100	100	100	100	100	100	100	100	100	100	100	100	100	100	100	100	100	100	100	100	100	100	100	100	100	100	100
	O
	Year	1	2	3	4	5	6	7	8	9	10	11	12	13	14	15	16	17	18	19	20	21	22	23	24	25	26	27	28	29	30	31	32	33	34	35	36	37	38	39	40	41
	Hoarding rate (%)	0	0	0	0	0	0	0	0	0	0	0	0	0	0	0	0	0	0	0	0	0	0	0	0	0	0	0	0	0	0	0	0	0	0	0	0	0	0	0	0	0
	Collection rate (%)	90	99	100	100	100	100	100	100	100	100	100	100	100	100	100	100	100	100	100	100	100	100	100	100	100	100	100	100	100	100	100	100	100	100	100	100	100	100	100	100	100
	Disposal rate (%)	10	1	0	0	0	0	0	0	0	0	0	0	0	0	0	0	0	0	0	0	0	0	0	0	0	0	0	0	0	0	0	0	0	0	0	0	0	0	0	0	0
	Collected for treatment	100	100	100	100	100	100	100	100	100	100	100	100	100	100	100	100	100	100	100	100	100	100	100	100	100	100	100	100	100	100	100	100	100	100	100	100	100	100	100	100	100
	Collected for recycling (ragarding total waste)	90	99	100	100	100	100	100	100	100	100	100	100	100	100	100	100	100	100	100	100	100	100	100	100	100	100	100	100	100	100	100	100	100	100	100	100	100	100	100	100	100
	Selective disposal (regarding total waste)	10	1	0	0	0	0	0	0	0	0	0	0	0	0	0	0	0	0	0	0	0	0	0	0	0	0	0	0	0	0	0	0	0	0	0	0	0	0	0	0	0
	P
	Year	1	2	3	4	5	6	7	8	9	10	11	12	13	14	15	16	17	18	19	20	21	22	23	24	25	26	27	28	29	30	31	32	33	34	35	36	37	38	39	40	41
	Hoarding rate (%)	0	0	0	0	0	0	0	0	0	0	0	0	0	0	0	0	0	0	0	0	0	0	0	0	0	0	0	0	0	0	0	0	0	0	0	0	0	0	0	0	0
	Collection rate (%)	50	55	60.5	66.55	73.205	80.5255	88.5781	97.4359	100	100	100	100	100	100	100	100	100	100	100	100	100	100	100	100	100	100	100	100	100	100	100	100	100	100	100	100	100	100	100	100	100
	Disposal rate (%)	50	45	39.5	33.45	26.795	19.4745	11.4219	2.56414	0	0	0	0	0	0	0	0	0	0	0	0	0	0	0	0	0	0	0	0	0	0	0	0	0	0	0	0	0	0	0	0	0
	Collected for treatment	100	100	100	100	100	100	100	100	100	100	100	100	100	100	100	100	100	100	100	100	100	100	100	100	100	100	100	100	100	100	100	100	100	100	100	100	100	100	100	100	100
	Collected for recycling (ragarding total waste)	50	55	60.5	66.55	73.205	80.5255	88.5781	97.4359	100	100	100	100	100	100	100	100	100	100	100	100	100	100	100	100	100	100	100	100	100	100	100	100	100	100	100	100	100	100	100	100	100
	Selective disposal (regarding total waste)	50	45	39.5	33.45	26.795	19.4745	11.4219	2.56414	0	0	0	0	0	0	0	0	0	0	0	0	0	0	0	0	0	0	0	0	0	0	0	0	0	0	0	0	0	0	0	0	0
	DU
	Year	1	2	3	4	5	6	7	8	9	10	11	12	13	14	15	16	17	18	19	20	21	22	23	24	25	26	27	28	29	30	31	32	33	34	35	36	37	38	39	40	41
	Hoarding rate (%)	0	0	0	0	0	0	0	0	0	0	0	0	0	0	0	0	0	0	0	0	0	0	0	0	0	0	0	0	0	0	0	0	0	0	0	0	0	0	0	0	0
	Collection rate (%)	0	0	0	0	0	0	0	0	0	0	0	0	0	0	0	0	0	0	0	0	0	0	0	0	0	0	0	0	0	0	0	0	0	0	0	0	0	0	0	0	0
	Disposal rate (%)	100	100	100	100	100	100	100	100	100	100	100	100	100	100	100	100	100	100	100	100	100	100	100	100	100	100	100	100	100	100	100	100	100	100	100	100	100	100	100	100	100
	Collected for treatment	100	100	100	100	100	100	100	100	100	100	100	100	100	100	100	100	100	100	100	100	100	100	100	100	100	100	100	100	100	100	100	100	100	100	100	100	100	100	100	100	100
	Collected for recycling (ragarding total waste)	0	0	0	0	0	0	0	0	0	0	0	0	0	0	0	0	0	0	0	0	0	0	0	0	0	0	0	0	0	0	0	0	0	0	0	0	0	0	0	0	0
	Selective disposal (regarding total waste)	100	100	100	100	100	100	100	100	100	100	100	100	100	100	100	100	100	100	100	100	100	100	100	100	100	100	100	100	100	100	100	100	100	100	100	100	100	100	100	100	100
	HM
	Year	1	2	3	4	5	6	7	8	9	10	11	12	13	14	15	16	17	18	19	20	21	22	23	24	25	26	27	28	29	30	31	32	33	34	35	36	37	38	39	40	41
	Hoarding rate (%)	67	66.2245	65.3715	64.4331	63.4009	62.2655	61.0165	59.6427	58.1315	56.4691	54.6405	52.6291	50.4165	46.4553	41.1008	35.2109	28.732	21.6052	13.7657	5.14225	0	0	0	0	0	0	0	0	0	0	0	0	0	0	0	0	0	0	0	0	0
	Collection rate (%)	47	50.5129	54.1955	58.0422	62.0458	66.1967	70.4835	74.8925	79.4082	84.0134	88.6892	93.4156	98.1718	100	100	100	100	100	100	100	100	100	100	100	100	100	100	100	100	100	100	100	100	100	100	100	100	100	100	100	100
	Disposal rate (%)	53	49.4871	45.8045	41.9578	37.9542	33.8033	29.5165	25.1075	20.5918	15.9866	11.3108	6.58438	1.8282	0	0	0	0	0	0	0	0	0	0	0	0	0	0	0	0	0	0	0	0	0	0	0	0	0	0	0	0
	Collected for treatment	33	33.7755	34.6285	35.5669	36.5991	37.7345	38.9835	40.3573	41.8685	43.5309	45.3595	47.3709	49.5835	53.5447	58.8992	64.7891	71.268	78.3948	86.2343	94.8577	100	100	100	100	100	100	100	100	100	100	100	100	100	100	100	100	100	100	100	100	100
	Collected for recycling (ragarding total waste)	15.51	17.061	18.7671	20.6438	22.7082	24.979	27.4769	30.2246	33.2471	36.5718	40.2289	44.2518	48.677	53.5447	58.8992	64.7891	71.268	78.3948	86.2343	94.8577	100	100	100	100	100	100	100	100	100	100	100	100	100	100	100	100	100	100	100	100	100
	Selective disposal (regarding total waste)	17.49	16.7145	15.8615	14.9231	13.8909	12.7555	11.5065	10.1327	8.62147	6.95912	5.13053	3.11908	0.906488	0	0	0	0	0	0	0	0	0	0	0	0	0	0	0	0	0	0	0	0	0	0	0	0	0	0	0	0
		67	66.2245	65.3714	64.4331	63.4009	62.2655	61.0165	59.6427	58.1315	56.4691	54.6405	52.6291	50.4165	46.4553	41.1008	35.2109	28.732	21.6052	13.7657	5.14225	0	0	0	0	0	0	0	0	0	0	0	0	0	0	0	0	0	0	0	0	0
	M
	Year	1	2	3	4	5	6	7	8	9	10	11	12	13	14	15	16	17	18	19	20	21	22	23	24	25	26	27	28	29	30	31	32	33	34	35	36	37	38	39	40	41
	Hoarding rate (%)	50	45.6132	40.1745	34.1919	27.6111	20.3722	12.4094	3.65039	0	0	0	0	0	0	0	0	0	0	0	0	0	0	0	0	0	0	0	0	0	0	0	0	0	0	0	0	0	0	0	0	0
	Collection rate (%)	98.8852	100	100	100	100	100	100	100	100	100	100	100	100	100	100	100	100	100	100	100	100	100	100	100	100	100	100	100	100	100	100	100	100	100	100	100	100	100	100	100	100
	Disposal rate (%)	1.11483	0	0	0	0	0	0	0	0	0	0	0	0	0	0	0	0	0	0	0	0	0	0	0	0	0	0	0	0	0	0	0	0	0	0	0	0	0	0	0	0
	Collected for treatment	50	54.3868	59.8255	65.8081	72.3889	79.6278	87.5906	96.3496	100	100	100	100	100	100	100	100	100	100	100	100	100	100	100	100	100	100	100	100	100	100	100	100	100	100	100	100	100	100	100	100	100
	Collected for recycling (ragarding total waste)	49.4426	54.3868	59.8255	65.8081	72.3889	79.6278	87.5906	96.3496	100	100	100	100	100	100	100	100	100	100	100	100	100	100	100	100	100	100	100	100	100	100	100	100	100	100	100	100	100	100	100	100	100
	Selective disposal (regarding total waste)	0.557414	0	0	0	0	0	0	0	0	0	0	0	0	0	0	0	0	0	0	0	0	0	0	0	0	0	0	0	0	0	0	0	0	0	0	0	0	0	0	0	0
		50	45.6132	40.1745	34.1919	27.6111	20.3722	12.4094	3.65039	0	0	0	0	0	0	0	0	0	0	0	0	0	0	0	0	0	0	0	0	0	0	0	0	0	0	0	0	0	0	0	0	0
	OMU
	Year	1	2	3	4	5	6	7	8	9	10	11	12	13	14	15	16	17	18	19	20	21	22	23	24	25	26	27	28	29	30	31	32	33	34	35	36	37	38	39	40	41
	Hoarding rate (%)	50	47.9117	45.6146	43.0877	38.8502	32.7353	26.0088	18.6097	10.4706	1.5177	0	0	0	0	0	0	0	0	0	0	0	0	0	0	0	0	0	0	0	0	0	0	0	0	0	0	0	0	0	0	0
	Collection rate (%)	83.5322	88.2016	92.9238	97.6778	100	100	100	100	100	100	100	100	100	100	100	100	100	100	100	100	100	100	100	100	100	100	100	100	100	100	100	100	100	100	100	100	100	100	100	100	100
	Disposal rate (%)	16.4678	11.7984	7.07625	2.32217	0	0	0	0	0	0	0	0	0	0	0	0	0	0	0	0	0	0	0	0	0	0	0	0	0	0	0	0	0	0	0	0	0	0	0	0	0
	Collected for treatment	50	52.0883	54.3854	56.9123	61.1498	67.2647	73.9912	81.3903	89.5294	98.4823	100	100	100	100	100	100	100	100	100	100	100	100	100	100	100	100	100	100	100	100	100	100	100	100	100	100	100	100	100	100	100
	Collected for recycling (ragarding total waste)	41.7661	45.9427	50.537	55.5907	61.1498	67.2647	73.9912	81.3903	89.5294	98.4823	100	100	100	100	100	100	100	100	100	100	100	100	100	100	100	100	100	100	100	100	100	100	100	100	100	100	100	100	100	100	100
	Selective disposal (regarding total waste)	8.23389	6.14558	3.84845	1.3216	0	0	0	0	0	0	0	0	0	0	0	0	0	0	0	0	0	0	0	0	0	0	0	0	0	0	0	0	0	0	0	0	0	0	0	0	0
		50	47.9117	45.6146	43.0877	38.8502	32.7353	26.0088	18.6097	10.4706	1.5177	0	0	0	0	0	0	0	0	0	0	0	0	0	0	0	0	0	0	0	0	0	0	0	0	0	0	0	0	0	0	0
	S
	Year	1	2	3	4	5	6	7	8	9	10	11	12	13	14	15	16	17	18	19	20	21	22	23	24	25	26	27	28	29	30	31	32	33	34	35	36	37	38	39	40	41
	Hoarding rate (%)	100	100	100	100	100	100	100	100	100	100	100	100	100	100	100	100	100	100	100	100	100	100	100	100	100	100	100	100	100	100	100	100	100	100	100	100	100	100	100	100	100
	Collection rate (%)	81.3725	89.5098	98.4608	100	100	100	100	100	100	100	100	100	100	100	100	100	100	100	100	100	100	100	100	100	100	100	100	100	100	100	100	100	100	100	100	100	100	100	100	100	100
	Disposal rate (%)	18.6275	10.4902	1.53922	0	0	0	0	0	0	0	0	0	0	0	0	0	0	0	0	0	0	0	0	0	0	0	0	0	0	0	0	0	0	0	0	0	0	0	0	0	0

## Sheet: S3.3
	Scenario 3.3	Collection rates increase to 100% in all applications. Increase of collection and proportional decrease of selective disposal and hoarding
	Year increase	0.2
	Target	1
	PB
	Year	1	2	3	4	5	6	7	8	9	10	11	12	13	14	15	16	17	18	19	20	21	22	23	24	25	26	27	28	29	30	31	32	33	34	35	36	37	38	39	40	41
	Hoarding rate (%)	52.2727	49.2182	45.5527	41.1542	35.8759	23.9931	8.79176	0	0	0	0	0	0	0	0	0	0	0	0	0	0	0	0	0	0	0	0	0	0	0	0	0	0	0	0	0	0	0	0	0	0
	Collection rate (%)	64	72.1805	80.7854	89.6963	98.7758	100	100	100	100	100	100	100	100	100	100	100	100	100	100	100	100	100	100	100	100	100	100	100	100	100	100	100	100	100	100	100	100	100	100	100	100
	Disposal rate (%)	36	27.8195	19.2146	10.3037	1.22422	0	0	0	0	0	0	0	0	0	0	0	0	0	0	0	0	0	0	0	0	0	0	0	0	0	0	0	0	0	0	0	0	0	0	0	0
	Collected for treatment	47.7273	50.7818	54.4473	58.8458	64.1241	76.0069	91.2082	100	100	100	100	100	100	100	100	100	100	100	100	100	100	100	100	100	100	100	100	100	100	100	100	100	100	100	100	100	100	100	100	100	100
	Collected for recycling (ragarding total waste)	30.5455	36.6545	43.9855	52.7825	63.3391	76.0069	91.2082	100	100	100	100	100	100	100	100	100	100	100	100	100	100	100	100	100	100	100	100	100	100	100	100	100	100	100	100	100	100	100	100	100	100
	Selective disposal (regarding total waste)	17.1818	14.1273	10.4618	6.06327	0.785018	0	0	0	0	0	0	0	0	0	0	0	0	0	0	0	0	0	0	0	0	0	0	0	0	0	0	0	0	0	0	0	0	0	0	0	0
		52.2727	49.2182	45.5527	41.1542	35.8759	23.9931	8.79176	0	0	0	0	0	0	0	0	0	0	0	0	0	0	0	0	0	0	0	0	0	0	0	0	0	0	0	0	0	0	0	0	0	0
	MB
	Year	1	2	3	4	5	6	7	8	9	10	11	12	13	14	15	16	17	18	19	20	21	22	23	24	25	26	27	28	29	30	31	32	33	34	35	36	37	38	39	40	41
	Hoarding rate (%)	0	0	0	0	0	0	0	0	0	0	0	0	0	0	0	0	0	0	0	0	0	0	0	0	0	0	0	0	0	0	0	0	0	0	0	0	0	0	0	0	0
	Collection rate (%)	100	100	100	100	100	100	100	100	100	100	100	100	100	100	100	100	100	100	100	100	100	100	100	100	100	100	100	100	100	100	100	100	100	100	100	100	100	100	100	100	100
	Disposal rate (%)	0	0	0	0	0	0	0	0	0	0	0	0	0	0	0	0	0	0	0	0	0	0	0	0	0	0	0	0	0	0	0	0	0	0	0	0	0	0	0	0	0
	Collected for treatment	100	100	100	100	100	100	100	100	100	100	100	100	100	100	100	100	100	100	100	100	100	100	100	100	100	100	100	100	100	100	100	100	100	100	100	100	100	100	100	100	100
	Collected for recycling (ragarding total waste)	100	100	100	100	100	100	100	100	100	100	100	100	100	100	100	100	100	100	100	100	100	100	100	100	100	100	100	100	100	100	100	100	100	100	100	100	100	100	100	100	100
	Selective disposal (regarding total waste)	0	0	0	0	0	0	0	0	0	0	0	0	0	0	0	0	0	0	0	0	0	0	0	0	0	0	0	0	0	0	0	0	0	0	0	0	0	0	0	0	0
		0	0	0	0	0	0	0	0	0	0	0	0	0	0	0	0	0	0	0	0	0	0	0	0	0	0	0	0	0	0	0	0	0	0	0	0	0	0	0	0	0
	H1
	Year	1	2	3	4	5	6	7	8	9	10	11	12	13	14	15	16	17	18	19	20	21	22	23	24	25	26	27	28	29	30	31	32	33	34	35	36	37	38	39	40	41
	Hoarding rate (%)	0	0	0	0	0	0	0	0	0	0	0	0	0	0	0	0	0	0	0	0	0	0	0	0	0	0	0	0	0	0	0	0	0	0	0	0	0	0	0	0	0
	Collection rate (%)	100	100	100	100	100	100	100	100	100	100	100	100	100	100	100	100	100	100	100	100	100	100	100	100	100	100	100	100	100	100	100	100	100	100	100	100	100	100	100	100	100
	Disposal rate (%)	0	0	0	0	0	0	0	0	0	0	0	0	0	0	0	0	0	0	0	0	0	0	0	0	0	0	0	0	0	0	0	0	0	0	0	0	0	0	0	0	0
	Collected for treatment	100	100	100	100	100	100	100	100	100	100	100	100	100	100	100	100	100	100	100	100	100	100	100	100	100	100	100	100	100	100	100	100	100	100	100	100	100	100	100	100	100
	Collected for recycling (ragarding total waste)	100	100	100	100	100	100	100	100	100	100	100	100	100	100	100	100	100	100	100	100	100	100	100	100	100	100	100	100	100	100	100	100	100	100	100	100	100	100	100	100	100
	Selective disposal (regarding total waste)	0	0	0	0	0	0	0	0	0	0	0	0	0	0	0	0	0	0	0	0	0	0	0	0	0	0	0	0	0	0	0	0	0	0	0	0	0	0	0	0	0
	H2
	Year	1	2	3	4	5	6	7	8	9	10	11	12	13	14	15	16	17	18	19	20	21	22	23	24	25	26	27	28	29	30	31	32	33	34	35	36	37	38	39	40	41
	Hoarding rate (%)	0	0	0	0	0	0	0	0	0	0	0	0	0	0	0	0	0	0	0	0	0	0	0	0	0	0	0	0	0	0	0	0	0	0	0	0	0	0	0	0	0
	Collection rate (%)	0	0	0	0	0	0	0	0	0	0	0	0	0	0	0	0	0	0	0	0	0	0	0	0	0	0	0	0	0	0	0	0	0	0	0	0	0	0	0	0	0
	Disposal rate (%)	100	100	100	100	100	100	100	100	100	100	100	100	100	100	100	100	100	100	100	100	100	100	100	100	100	100	100	100	100	100	100	100	100	100	100	100	100	100	100	100	100
	Collected for treatment	100	100	100	100	100	100	100	100	100	100	100	100	100	100	100	100	100	100	100	100	100	100	100	100	100	100	100	100	100	100	100	100	100	100	100	100	100	100	100	100	100
	Collected for recycling (ragarding total waste)	0	0	0	0	0	0	0	0	0	0	0	0	0	0	0	0	0	0	0	0	0	0	0	0	0	0	0	0	0	0	0	0	0	0	0	0	0	0	0	0	0
	Selective disposal (regarding total waste)	100	100	100	100	100	100	100	100	100	100	100	100	100	100	100	100	100	100	100	100	100	100	100	100	100	100	100	100	100	100	100	100	100	100	100	100	100	100	100	100	100
	O
	Year	1	2	3	4	5	6	7	8	9	10	11	12	13	14	15	16	17	18	19	20	21	22	23	24	25	26	27	28	29	30	31	32	33	34	35	36	37	38	39	40	41
	Hoarding rate (%)	0	0	0	0	0	0	0	0	0	0	0	0	0	0	0	0	0	0	0	0	0	0	0	0	0	0	0	0	0	0	0	0	0	0	0	0	0	0	0	0	0
	Collection rate (%)	90	108	100	100	100	100	100	100	100	100	100	100	100	100	100	100	100	100	100	100	100	100	100	100	100	100	100	100	100	100	100	100	100	100	100	100	100	100	100	100	100
	Disposal rate (%)	10	-8	0	0	0	0	0	0	0	0	0	0	0	0	0	0	0	0	0	0	0	0	0	0	0	0	0	0	0	0	0	0	0	0	0	0	0	0	0	0	0
	Collected for treatment	100	100	100	100	100	100	100	100	100	100	100	100	100	100	100	100	100	100	100	100	100	100	100	100	100	100	100	100	100	100	100	100	100	100	100	100	100	100	100	100	100
	Collected for recycling (ragarding total waste)	90	108	100	100	100	100	100	100	100	100	100	100	100	100	100	100	100	100	100	100	100	100	100	100	100	100	100	100	100	100	100	100	100	100	100	100	100	100	100	100	100
	Selective disposal (regarding total waste)	10	-8	0	0	0	0	0	0	0	0	0	0	0	0	0	0	0	0	0	0	0	0	0	0	0	0	0	0	0	0	0	0	0	0	0	0	0	0	0	0	0
	P
	Year	1	2	3	4	5	6	7	8	9	10	11	12	13	14	15	16	17	18	19	20	21	22	23	24	25	26	27	28	29	30	31	32	33	34	35	36	37	38	39	40	41
	Hoarding rate (%)	0	0	0	0	0	0	0	0	0	0	0	0	0	0	0	0	0	0	0	0	0	0	0	0	0	0	0	0	0	0	0	0	0	0	0	0	0	0	0	0	0
	Collection rate (%)	50	60	72	86.4	100	100	100	100	100	100	100	100	100	100	100	100	100	100	100	100	100	100	100	100	100	100	100	100	100	100	100	100	100	100	100	100	100	100	100	100	100
	Disposal rate (%)	50	40	28	13.6	0	0	0	0	0	0	0	0	0	0	0	0	0	0	0	0	0	0	0	0	0	0	0	0	0	0	0	0	0	0	0	0	0	0	0	0	0
	Collected for treatment	100	100	100	100	100	100	100	100	100	100	100	100	100	100	100	100	100	100	100	100	100	100	100	100	100	100	100	100	100	100	100	100	100	100	100	100	100	100	100	100	100
	Collected for recycling (ragarding total waste)	50	60	72	86.4	100	100	100	100	100	100	100	100	100	100	100	100	100	100	100	100	100	100	100	100	100	100	100	100	100	100	100	100	100	100	100	100	100	100	100	100	100
	Selective disposal (regarding total waste)	50	40	28	13.6	0	0	0	0	0	0	0	0	0	0	0	0	0	0	0	0	0	0	0	0	0	0	0	0	0	0	0	0	0	0	0	0	0	0	0	0	0
	DU
	Year	1	2	3	4	5	6	7	8	9	10	11	12	13	14	15	16	17	18	19	20	21	22	23	24	25	26	27	28	29	30	31	32	33	34	35	36	37	38	39	40	41
	Hoarding rate (%)	0	0	0	0	0	0	0	0	0	0	0	0	0	0	0	0	0	0	0	0	0	0	0	0	0	0	0	0	0	0	0	0	0	0	0	0	0	0	0	0	0
	Collection rate (%)	0	0	0	0	0	0	0	0	0	0	0	0	0	0	0	0	0	0	0	0	0	0	0	0	0	0	0	0	0	0	0	0	0	0	0	0	0	0	0	0	0
	Disposal rate (%)	100	100	100	100	100	100	100	100	100	100	100	100	100	100	100	100	100	100	100	100	100	100	100	100	100	100	100	100	100	100	100	100	100	100	100	100	100	100	100	100	100
	Collected for treatment	100	100	100	100	100	100	100	100	100	100	100	100	100	100	100	100	100	100	100	100	100	100	100	100	100	100	100	100	100	100	100	100	100	100	100	100	100	100	100	100	100
	Collected for recycling (ragarding total waste)	0	0	0	0	0	0	0	0	0	0	0	0	0	0	0	0	0	0	0	0	0	0	0	0	0	0	0	0	0	0	0	0	0	0	0	0	0	0	0	0	0
	Selective disposal (regarding total waste)	100	100	100	100	100	100	100	100	100	100	100	100	100	100	100	100	100	100	100	100	100	100	100	100	100	100	100	100	100	100	100	100	100	100	100	100	100	100	100	100	100
	HM
	Year	1	2	3	4	5	6	7	8	9	10	11	12	13	14	15	16	17	18	19	20	21	22	23	24	25	26	27	28	29	30	31	32	33	34	35	36	37	38	39	40	41
	Hoarding rate (%)	67	65.449	63.5878	61.3544	58.6742	55.4581	51.5987	44.4249	33.3098	19.9718	3.96617	0	0	0	0	0	0	0	0	0	0	0	0	0	0	0	0	0	0	0	0	0	0	0	0	0	0	0	0	0	0
	Collection rate (%)	47	53.8682	61.3377	69.3514	77.8244	86.6461	95.6846	100	100	100	100	100	100	100	100	100	100	100	100	100	100	100	100	100	100	100	100	100	100	100	100	100	100	100	100	100	100	100	100	100	100
	Disposal rate (%)	53	46.1318	38.6623	30.6486	22.1756	13.3539	4.31537	0	0	0	0	0	0	0	0	0	0	0	0	0	0	0	0	0	0	0	0	0	0	0	0	0	0	0	0	0	0	0	0	0	0
	Collected for treatment	33	34.551	36.4122	38.6456	41.3258	44.5419	48.4013	55.5751	66.6902	80.0282	96.0338	100	100	100	100	100	100	100	100	100	100	100	100	100	100	100	100	100	100	100	100	100	100	100	100	100	100	100	100	100	100
	Collected for recycling (ragarding total waste)	15.51	18.612	22.3344	26.8013	32.1615	38.5938	46.3126	55.5751	66.6902	80.0282	96.0338	100	100	100	100	100	100	100	100	100	100	100	100	100	100	100	100	100	100	100	100	100	100	100	100	100	100	100	100	100	100
	Selective disposal (regarding total waste)	17.49	15.939	14.0778	11.8444	9.16423	5.94808	2.08869	0	0	0	0	0	0	0	0	0	0	0	0	0	0	0	0	0	0	0	0	0	0	0	0	0	0	0	0	0	0	0	0	0	0
		67	65.449	63.5878	61.3544	58.6742	55.4581	51.5987	44.4249	33.3098	19.9718	3.96617	0	0	0	0	0	0	0	0	0	0	0	0	0	0	0	0	0	0	0	0	0	0	0	0	0	0	0	0	0	0
	M
	Year	1	2	3	4	5	6	7	8	9	10	11	12	13	14	15	16	17	18	19	20	21	22	23	24	25	26	27	28	29	30	31	32	33	34	35	36	37	38	39	40	41
	Hoarding rate (%)	50	40.6689	28.8027	14.5632	0	0	0	0	0	0	0	0	0	0	0	0	0	0	0	0	0	0	0	0	0	0	0	0	0	0	0	0	0	0	0	0	0	0	0	0	0
	Collection rate (%)	98.8852	100	100	100	100	100	100	100	100	100	100	100	100	100	100	100	100	100	100	100	100	100	100	100	100	100	100	100	100	100	100	100	100	100	100	100	100	100	100	100	100
	Disposal rate (%)	1.11483	0	0	0	0	0	0	0	0	0	0	0	0	0	0	0	0	0	0	0	0	0	0	0	0	0	0	0	0	0	0	0	0	0	0	0	0	0	0	0	0
	Collected for treatment	50	59.3311	71.1973	85.4368	100	100	100	100	100	100	100	100	100	100	100	100	100	100	100	100	100	100	100	100	100	100	100	100	100	100	100	100	100	100	100	100	100	100	100	100	100
	Collected for recycling (ragarding total waste)	49.4426	59.3311	71.1973	85.4368	100	100	100	100	100	100	100	100	100	100	100	100	100	100	100	100	100	100	100	100	100	100	100	100	100	100	100	100	100	100	100	100	100	100	100	100	100
	Selective disposal (regarding total waste)	0.557414	0	0	0	0	0	0	0	0	0	0	0	0	0	0	0	0	0	0	0	0	0	0	0	0	0	0	0	0	0	0	0	0	0	0	0	0	0	0	0	0
		50	40.6689	28.8027	14.5632	0	0	0	0	0	0	0	0	0	0	0	0	0	0	0	0	0	0	0	0	0	0	0	0	0	0	0	0	0	0	0	0	0	0	0	0	0
	OMU
	Year	1	2	3	4	5	6	7	8	9	10	11	12	13	14	15	16	17	18	19	20	21	22	23	24	25	26	27	28	29	30	31	32	33	34	35	36	37	38	39	40	41
	Hoarding rate (%)	50	45.8234	40.8115	34.7971	13.3938	0	0	0	0	0	0	0	0	0	0	0	0	0	0	0	0	0	0	0	0	0	0	0	0	0	0	0	0	0	0	0	0	0	0	0	0
	Collection rate (%)	83.5322	92.511	101.613	110.688	100	100	100	100	100	100	100	100	100	100	100	100	100	100	100	100	100	100	100	100	100	100	100	100	100	100	100	100	100	100	100	100	100	100	100	100	100
	Disposal rate (%)	16.4678	7.48899	0	0	0	0	0	0	0	0	0	0	0	0	0	0	0	0	0	0	0	0	0	0	0	0	0	0	0	0	0	0	0	0	0	0	0	0	0	0	0
	Collected for treatment	50	54.1766	59.1885	65.2029	86.6062	100	100	100	100	100	100	100	100	100	100	100	100	100	100	100	100	100	100	100	100	100	100	100	100	100	100	100	100	100	100	100	100	100	100	100	100
	Collected for recycling (ragarding total waste)	41.7661	50.1193	60.1432	72.1718	86.6062	100	100	100	100	100	100	100	100	100	100	100	100	100	100	100	100	100	100	100	100	100	100	100	100	100	100	100	100	100	100	100	100	100	100	100	100
	Selective disposal (regarding total waste)	8.23389	4.05728	0	0	0	0	0	0	0	0	0	0	0	0	0	0	0	0	0	0	0	0	0	0	0	0	0	0	0	0	0	0	0	0	0	0	0	0	0	0	0
		50	45.8234	39.8568	27.8282	13.3938	0	0	0	0	0	0	0	0	0	0	0	0	0	0	0	0	0	0	0	0	0	0	0	0	0	0	0	0	0	0	0	0	0	0	0	0
	S
	Year	1	2	3	4	5	6	7	8	9	10	11	12	13	14	15	16	17	18	19	20	21	22	23	24	25	26	27	28	29	30	31	32	33	34	35	36	37	38	39	40	41
	Hoarding rate (%)	100	100	100	100	100	100	100	100	100	100	100	100	100	100	100	100	100	100	100	100	100	100	100	100	100	100	100	100	100	100	100	100	100	100	100	100	100	100	100	100	100
	Collection rate (%)	81.3725	97.6471	100	100	100	100	100	100	100	100	100	100	100	100	100	100	100	100	100	100	100	100	100	100	100	100	100	100	100	100	100	100	100	100	100	100	100	100	100	100	100
	Disposal rate (%)	18.6275	2.35294	0	0	0	0	0	0	0	0	0	0	0	0	0	0	0	0	0	0	0	0	0	0	0	0	0	0	0	0	0	0	0	0	0	0	0	0	0	0	0

## Sheet: S4
		YoY change	2010 (t/y)	2010 (%)	2015 (t/y)	2015 (%)	2030 (t/y)	2030 (%)
	Li-ion batteries for other applications	-	0	0	0	0	0	0
	Li-ion batteries for Evs	-	224	1.12	510	2.21849	12658.2	27.5501
	Catalysts	0.05	1000	5	1276.28	5.55181	2653.3	5.77481
	Dissipative uses	0.025	3400	17	3846.79	16.7335	5571.3	12.1257
	Hard metals	0.03	6200	31	7187.5	31.2655	11197.9	24.3718
	Magnets	0.04	313	1.565	380.812	1.65653	685.822	1.49267
	Others	0.025	63	0.315	71.2787	0.310062	103.233	0.224683
	Superalloys	0.02	8800	44	9715.91	42.2641	13076.3	28.4602
			20000	100	22988.6	100	45946.1	100
		2010	2015	2030
		-4	1	16
	Li-ion batteries for other applications	0	0	0
	Li-ion batteries for Evs	0.0112	0.0221849	0.275501
	Catalysts	0.05	0.0555181	0.0577481
	Dissipative uses	0.17	0.167335	0.121257
	Hard metals	0.31	0.312655	0.243718
	Magnets	0.01565	0.0165653	0.0149267
	Others	0.00315	0.00310062	0.00224683
	Superalloys	0.44	0.422641	0.284602
		1	1	1
	Sources
	Darton Commodities Limited. 2018. Cobalt Market Review. UK, 59 pp.
	European Commission. 2018. Report on Critical Raw Materials in the Circular Economy. doi:10.2873/167813.
